# Supplementary material for: In vitro competition with Bifidobacterium strains impairs potentially pathogenic growth of Clostridium perfringens on 2′-fucosyllactose
Source: Gut Microbes. 2025 Mar 18;17(1):2478306. doi: 10.1080/19490976.2025.2478306 (PMC11956901; doi:10.1080/19490976.2025.2478306)
Supplement: Supplemental Material [file KGMI_A_2478306_SM9322.zip]

Archive with 4 entries (4 files):
- Source data for Figures and Supplementary Figures.xlsx
- Suppmenentary Methods.docx
- Supplementary Tables.xlsx
- Supplementary_Figures.zip
