# Supplementary material for: In vitro competition with Bifidobacterium strains impairs potentially pathogenic growth of Clostridium perfringens on 2′-fucosyllactose
Source: Gut Microbes. 2025 Mar 18;17(1):2478306. doi: 10.1080/19490976.2025.2478306 (PMC11956901; doi:10.1080/19490976.2025.2478306)
Supplement: Supplemental Material [file KGMI_A_2478306_SM9322.zip › Source data for Figures and Supplementary Figures.xlsx]

## Sheet: F1a
Source data for Figure 1a
Growth of four JCM and three clinical C. perfringens strains
Medium	Carbon	Strain	AUC (arbitrary unit)
			Replicate a	Replicate b	Mean
RCM	no sugar	Control	0	0	0
RCM	no sugar	JCM 1290T	989.892	558.125	774.008
RCM	no sugar	JCM 3816	1224.73	2543.21	1883.97
RCM	no sugar	JCM 3817	591.658	989.892	790.775
RCM	no sugar	JCM 3818	678.233	1692.73	1185.48
RCM	no sugar	SCM023	1355.7	360.333	858.017
RCM	no sugar	SCM041	1346.35	3017.33	2181.84
RCM	no sugar	SCM044	1525.32	1224.73	1375.02
RCM	2′-FL	Control	0	0	0
RCM	2′-FL	JCM 1290T	1692.73	1636.6	1664.67
RCM	2′-FL	JCM 3816	1636.6	181.258	908.929
RCM	2′-FL	JCM 3817	1037.43	1466.9	1252.16
RCM	2′-FL	JCM 3818	1010.34	591.658	801
RCM	2′-FL	SCM023	1417.53	1037.43	1227.48
RCM	2′-FL	SCM041	1348.43	173.425	760.929
RCM	2′-FL	SCM044	1641.69	1722.69	1682.19
YC	no sugar	Control	0	0	0
YC	no sugar	JCM 1290T	558.125	678.233	618.179
YC	no sugar	JCM 3816	360.333	1010.34	685.338
YC	no sugar	JCM 3817	181.258	265.042	223.15
YC	no sugar	JCM 3818	173.425	3840.18	2006.8
YC	no sugar	SCM023	265.042	1355.7	810.371
YC	no sugar	SCM041	583.025	1417.53	1000.28
YC	no sugar	SCM044	558.617	583.025	570.821
YC	2′-FL	Control	0	0	0
YC	2′-FL	JCM 1290T	2543.21	2870.17	2706.69
YC	2′-FL	JCM 3816	3017.33	1346.35	2181.84
YC	2′-FL	JCM 3817	1466.9	1348.43	1407.67
YC	2′-FL	JCM 3818	1722.69	558.617	1140.65
YC	2′-FL	SCM023	3840.18	2036.48	2938.33
YC	2′-FL	SCM041	2870.17	1525.32	2197.74
YC	2′-FL	SCM044	2036.48	1641.69	1839.09

## Sheet: F1c, SF3b
Source data for Figure 1c and Supplementary Figure 3b
Organic acid production
Medium	Carbon	Strain	Acetate (mM)			Butyrate (mM)			Formate (mM)			Lactate (mM)			Propionate (mM)			Pyruvate (mM)			Total (mM)
			Replicate a	Replicate b	Mean	Replicate a	Replicate b	Mean	Replicate a	Replicate b	Mean	Replicate a	Replicate b	Mean	Replicate a	Replicate b	Mean	Replicate a	Replicate b	Mean	Replicate a	Replicate b	Mean
RCM	no sugar	Control	43.3947	43.1221	43.2584	0.1753	0.1753	0.1753	0.7335	0.7335	0.7335	3.1569	3.1178	3.13735	0.1945	0.1909	0.1927	0.0272	0.0311	0.02915	47.6821	47.3707	47.5264
RCM	no sugar	JCM 1290T	54.7558	56.1266	55.4412	1.2487	1.3391	1.2939	0.8784	0.946	0.9122	2.8223	2.8918	2.85705	1.2516	1.3237	1.28765	0	0	0	60.9568	62.6272	61.792
RCM	no sugar	JCM 3816	51.1413	49.6642	50.4027	3.6123	3.5225	3.5674	1.222	1.2167	1.21935	2.9975	2.9132	2.95535	0.8384	0.8239	0.83115	0.0195	0.0233	0.0214	59.831	58.1638	58.9974
RCM	no sugar	JCM 3817	54.1671	52.9422	53.5546	4.2069	4.0695	4.1382	1.0906	1.0441	1.06735	3.1384	3.0383	3.08835	0.5238	0.4582	0.491	0.0077	0.0077	0.0077	63.1345	61.56	62.3473
RCM	no sugar	JCM 3818	50.5961	48.9901	49.7931	3.7488	3.5857	3.66725	0.8543	0.9751	0.9147	3.0696	3.0155	3.04255	0.7111	0.6747	0.6929	0.0156	0.0156	0.0156	58.9955	57.2567	58.1261
RCM	no sugar	SCM023	53.4914	55.6132	54.5523	3.3162	3.3096	3.3129	0.6179	0.6862	0.65205	2.9584	2.9914	2.9749	1.4823	1.475	1.47865	0.0272	0.0272	0.0272	61.8934	64.1026	62.998
RCM	no sugar	SCM041	56.0663	54.1692	55.1178	4.331	4.0449	4.18795	1.0224	1.0486	1.0355	3.3403	3.1749	3.2576	1.1877	1.1294	1.15855	0.0623	0.0623	0.0623	66.01	63.6293	64.8196
RCM	no sugar	SCM044	60.5087	53.1747	56.8417	4.5772	3.995	4.2861	0.9804	0.7755	0.87795	3.4275	3.0215	3.2245	1.726	1.5296	1.6278	0.0078	0.0078	0.0078	71.2276	62.5041	66.8658
RCM	2′-FL	Control	37.8298	37.7701	37.7999	0.1702	0.1702	0.1702	0.6392	0.6243	0.63175	2.6361	2.6454	2.64075	0.143	0.143	0.143	0.0421	0.0345	0.0383	41.4604	41.3875	41.424
RCM	2′-FL	JCM 1290T	71.4746	65.5436	68.5091	5.9819	5.1213	5.5516	1.6167	1.3463	1.4815	3.3672	2.9814	3.1743	1.093	0.7793	0.93615	0	0.0038	0.0019	83.5334	75.7757	79.6546
RCM	2′-FL	JCM 3816	54.9984	55.8648	55.4316	9.08	8.9552	9.0176	2.7572	2.6374	2.6973	2.9051	2.9298	2.91745	0.894	0.9443	0.91915	0.0268	0.023	0.0249	70.6615	71.3545	71.008
RCM	2′-FL	JCM 3817	49.7058	56.468	53.0869	6.9027	8.4429	7.6728	1.0489	1.0738	1.06135	2.327	2.6856	2.5063	0.4592	0.5167	0.48795	0.0115	0.0115	0.0115	60.4551	69.1985	64.8268
RCM	2′-FL	JCM 3818	56.0086	56.8293	56.419	8.571	7.9569	8.26395	0.6293	0.7342	0.68175	2.8	2.8587	2.82935	0.4233	0.4341	0.4287	0.0115	0.0115	0.0115	68.4437	68.8247	68.6342
RCM	2′-FL	SCM023	49.797	51.6734	50.7352	3.9634	4.0159	3.98965	0.6992	0.7042	0.7017	2.6052	2.698	2.6516	1.4149	1.4221	1.4185	0.0421	0.0306	0.03635	58.5218	60.5442	59.533
RCM	2′-FL	SCM041	45.2304	47.7066	46.4685	3.6941	3.9601	3.8271	0.909	1.0039	0.95645	2.6485	2.8	2.72425	0.9838	1.0736	1.0287	0.0498	0.046	0.0479	53.5156	56.5902	55.0529
RCM	2′-FL	SCM044	52.3153	50.4108	51.3631	4.2983	4.167	4.23265	0.944	0.8241	0.88405	2.8711	2.7505	2.8108	1.5299	1.4293	1.4796	0.0077	0.0077	0.0077	61.9663	59.5894	60.7779
YC	no sugar	Control	0	0	0	0.1886	0.1786	0.1836	0.3186	0.3133	0.31595	0.5703	0.5433	0.5568	0.2091	0.1945	0.2018	0.0506	0.0272	0.0389	1.3372	1.2569	1.29705
YC	no sugar	JCM 1290T	4.9684	5.3379	5.15315	0.3844	0.371	0.3777	0.6548	0.946	0.8004	0.702	0.6354	0.6687	1.1038	1.3129	1.20835	0.0038	0	0.0019	7.8172	8.6032	8.2102
YC	no sugar	JCM 3816	3.1697	3.7444	3.45705	0.6677	0.6844	0.67605	0.9909	1.243	1.11695	1.3192	0.7568	1.038	0.7657	0.9221	0.8439	0.0156	0.0078	0.0117	6.9288	7.3585	7.14365
YC	no sugar	JCM 3817	3.074	3.6339	3.35395	0.9872	0.9439	0.96555	1.6789	1.9363	1.8076	0.6846	0.6004	0.6425	0.5838	0.6711	0.62745	0.0817	0.0428	0.06225	7.0902	7.8284	7.4593
YC	no sugar	JCM 3818	1.2579	3.4165	2.3372	1.097	1.0204	1.0587	0.6442	0.5969	0.62055	0.6034	0.6936	0.6485	0.3946	0.7766	0.5856	0.0233	0.0856	0.05445	4.0204	6.5896	5.305
YC	no sugar	SCM023	3.1218	3.0703	3.09605	0.6145	0.6245	0.6195	1.0224	1.0171	1.01975	0.8681	0.6846	0.77635	0.8457	0.9003	0.873	0.1051	0.0506	0.07785	6.5776	6.3474	6.4625
YC	no sugar	SCM041	3.3465	3.4718	3.40915	0.6777	0.5679	0.6228	0.5969	0.6074	0.60215	1.0215	0.7538	0.88765	1.1658	1.1331	1.14945	0.0389	0.0233	0.0311	6.8473	6.5573	6.7023
YC	no sugar	SCM044	5.4978	6.3929	5.94535	0.5779	0.7077	0.6428	0.7598	0.9331	0.84645	0.853	0.7658	0.8094	1.3586	1.5296	1.4441	0.0078	0.0117	0.00975	9.0549	10.3408	9.69785
YC	2′-FL	Control	0.0657	0.0727	0.0692	0.1866	0.1735	0.18005	0.5793	0.4844	0.53185	0.2958	0.2865	0.29115	0.161	0.1107	0.13585	0.0383	0.0192	0.02875	1.3267	1.147	1.23685
YC	2′-FL	JCM 1290T	62.4644	62.3594	62.4119	5.233	5.1049	5.16895	1.5959	1.4555	1.5257	2.2777	2.1728	2.22525	1.4103	1.4824	1.44635	0.0038	0	0.0019	72.9851	72.575	72.7801
YC	2′-FL	JCM 3816	25.7713	25.7292	25.7503	18.7124	18.8076	18.76	4.3258	4.4656	4.3957	3.6007	3.5419	3.5713	0.9658	1.0592	1.0125	0.0192	0.0192	0.0192	53.3952	53.6227	53.5089
YC	2′-FL	JCM 3817	34.5188	33.7366	34.1277	16.5613	15.8815	16.2214	8.7216	7.9523	8.33695	6.5871	5.9688	6.27795	0.2292	0.2292	0.2292	2.4207	1.5513	1.986	69.0387	65.3197	67.1792
YC	2′-FL	JCM 3818	46.3492	39.0153	42.6823	11.8321	8.5973	10.2147	2.992	2.5924	2.7922	1.0007	0.6854	0.84305	0.5598	0.5059	0.53285	0.157	0.2298	0.1934	62.8908	51.6261	57.2584
YC	2′-FL	SCM023	30.7483	30.8009	30.7746	14.6631	14.3117	14.4874	7.4428	7.4428	7.4428	2.3239	2.3888	2.35635	0.761	0.7718	0.7664	0.0498	0.0651	0.05745	55.9889	55.7811	55.885
YC	2′-FL	SCM041	47.7767	50.5511	49.1639	15.0736	15.9734	15.5235	1.8681	2.0079	1.938	3.5821	4.0768	3.82945	1.9934	2.2126	2.103	0.1072	0.1226	0.1149	70.4011	74.9444	72.6728
YC	2′-FL	SCM044	49.7549	52.9817	51.3683	13.6548	14.7517	14.2033	2.2427	2.4725	2.3576	6.4418	8.2875	7.36465	1.7491	1.8174	1.78325	0.4788	0.7124	0.5956	74.3221	81.0232	77.6727

## Sheet: F2b,c
Source data for Figure 2b,c
Sialidase acitivity in culture supernatant
Carbon used to obtain culture supernatant	Liberated NeuAc (μM/min)
	Replicate a	Replicate b	Replicate c	Mean
Lac	1.39302	1.36544	1.55583	1.4381
2′-FL	2.57149	1.81361	2.57376	2.31962
1-Propanol in culture supernatant
Carbon used to obtain culture supernatant	[1-Propanol] (mM)
	Replicate a	Replicate b	Replicate c	Mean
Lac	0	0	0	0
2′-FL	19.4193	18.3069	19.5873	19.1045

## Sheet: F3a,b
Source data for Figure 3a, b
Change in CFU of C. perfrirngens JCM 1290T
Co-cultivated with	Change in CFU (log10 CFU/mL)
	Replicate a	Replicate b	Mean
B. longum JCM 1217T	-0.079	-0.103	-0.091
B. longum JCM 7052	-0.074	-0.063	-0.0685
B. longum JCM 7054	0.069	0.039	0.054
B. longum JCM 7056	-0.139	-0.1	-0.1195
B. longum MCC10007	-2.261	-2.683	-2.472
B. breve JCM 1192T	-0.236	-0.454	-0.345
B. breve JCM 7016	-0.04	-0.085	-0.0625
B. breve JCM 7019	-0.083	-0.205	-0.144
B. breve JCM 7020	-1.091	-1.205	-1.148
B. breve MCC1851	-1.862	-1.807	-1.8345
B. bifidum JCM 1209	-0.139	-0.097	-0.118
B. bifidum JCM 1254	-0.902	-0.963	-0.9325
B. bifidum JCM 1255T	-0.027	-0.043	-0.035
B. bifidum JCM 7002	-1.256	-1.354	-1.305
B. bifidum MCC2030	-0.736	-0.8	-0.768
B. infantis JCM 1210	-0.212	-0.422	-0.317
B. infantis JCM 1222T	0.098	-0.049	0.0245
B. infantis JCM 1272	-1.819	-2.022	-1.9205
B. infantis JCM 11344	-0.609	-0.676	-0.6425
B. infantis MCC1872	0.009	-0.04	-0.0155
CFU ratio of Bifidobacterium to C. perfrirngens JCM 1290T
Co-cultivated with	Change in CFU (log10 CFU/mL)
	Replicate a	Replicate b	Mean
B. longum JCM 1217T	-0.122	-0.055	-0.0885
B. longum JCM 7052	-0.646	-0.687	-0.6665
B. longum JCM 7054	-0.413	-0.398	-0.4055
B. longum JCM 7056	-0.752	-0.811	-0.7815
B. longum MCC10007	1.264	1.698	1.481
B. breve JCM 1192T	-1.011	-0.714	-0.8625
B. breve JCM 7016	-1.289	-1.07	-1.1795
B. breve JCM 7019	-1.157	-1.068	-1.1125
B. breve JCM 7020	0.831	0.936	0.8835
B. breve MCC1851	3.255	3.273	3.264
B. bifidum JCM 1209	-0.63	-0.683	-0.6565
B. bifidum JCM 1254	0.936	1.018	0.977
B. bifidum JCM 1255T	-0.636	-0.619	-0.6275
B. bifidum JCM 7002	0.727	0.904	0.8155
B. bifidum MCC2030	0.529	0.59	0.5595
B. infantis JCM 1210	-0.83	-0.721	-0.7755
B. infantis JCM 1222T	-0.661	-0.511	-0.586
B. infantis JCM 1272	1.353	1.619	1.486
B. infantis JCM 11344	-0.31	-0.395	-0.3525
B. infantis MCC1872	0.083	0.169	0.126

## Sheet: F3c, SF9
Source data for Figure 3c and Supplementary Figure 9
Organic acid concentration post co-cultivation
	Acetate (mM)			Butyrate (mM)			Formate (mM)			Lactate (mM)			Propionate (mM)			Pyruvate (mM)			Total (mM)
	Replicate a	Replicate b	Mean	Replicate a	Replicate b	Mean	Replicate a	Replicate b	Mean	Replicate a	Replicate b	Mean	Replicate a	Replicate b	Mean	Replicate a	Replicate b	Mean	Replicate a	Replicate b	Mean
Cp mono-cultivation	29.2623	28.7383	29.0003	3.39351	3.72628	3.5599	0.97545	1.02342	0.999437	0.12665	0.117027	0.121839	0.89603	0.886114	0.891072	0.06436	0.102972	0.083666	34.7183	34.5941	34.6562
with B. longum JCM 1217T	29.0847	28.4257	28.7552	3.7996	3.44615	3.62288	1.38122	1.17734	1.27928	0.10581	0.094583	0.100196	0.899991	0.852414	0.876202	0.044131	0.042292	0.0432115	35.3154	34.0385	34.677
with B. longum JCM 7052	30.6824	29.9537	30.318	3.48778	3.54637	3.51708	2.1086	2.11048	2.10954	0.12556	0.140446	0.133003	0.879127	0.842213	0.86067	0.050439	0.055243	0.052841	37.3339	36.6484	36.9912
with B. longum JCM 7054	30.1991	29.8914	30.0452	3.62299	3.49905	3.56102	1.93204	1.94894	1.94049	0.12928	0.181386	0.155333	0.937756	0.952956	0.945356	0.060047	0.052841	0.056444	36.8812	36.5266	36.7039
with B. longum JCM 7056	31.6018	31.0788	31.3403	3.68159	3.62525	3.65342	1.88696	1.81746	1.85221	0.13052	0.131761	0.13114	0.979013	0.92907	0.954041	0.096075	0.096075	0.096075	38.3759	37.6784	38.0272
with B. longum MCC10007	39.0123	38.8453	38.9288	0.688102	0.646741	0.667422	15.1415	15.1714	15.1564	1.01316	0.888122	0.950641	0.689861	0.715631	0.702746	3.44957	3.45877	3.45417	59.9945	59.726	59.8602
with B. breve JCM 1192T	30.0634	30.4329	30.2482	2.84829	2.88025	2.86427	2.37866	2.11081	2.24473	1.88846	1.77785	1.83315	0.862326	0.848449	0.855387	0.029421	0.022066	0.0257435	38.0706	38.0723	38.0714
with B. breve JCM 7016	29.7555	29.2306	29.4931	3.85286	3.69962	3.77624	1.17882	1.10932	1.14407	0.21861	0.217365	0.217988	0.955127	0.955127	0.955127	0.095274	0.092872	0.094073	36.0561	35.3049	35.6805
with B. breve JCM 7019	30.2935	29.51	29.9018	3.67708	3.65905	3.66807	2.51996	2.32649	2.42323	0.31537	0.270712	0.293041	0.91387	0.892156	0.903013	0.095274	0.072056	0.083665	37.815	36.7305	37.2728
with B. breve JCM 7020	29.3307	28.8134	29.0721	1.20717	1.23196	1.21957	8.74857	8.61332	8.68095	1.6689	1.6503	1.6596	0.820499	0.735814	0.778156	0.228177	0.23138	0.229778	42.004	41.2762	41.6401
with B. breve MCC1851	31.9196	32.179	32.0493	1.14872	0.994552	1.07163	12.8328	12.379	12.6059	0.36711	0.434442	0.400776	0.691843	0.592725	0.642284	0.09194	0.104811	0.0983755	47.052	46.6845	46.8683
with B. bifidum JCM 1209	30.958	31.1657	31.0618	3.99483	4.10751	4.05117	1.14501	1.20136	1.17318	0.15657	0.151611	0.15409	0.94427	0.987698	0.965984	0.056044	0.070455	0.0632495	37.2547	37.6843	37.4695
with B. bifidum JCM 1254	35.8789	32.6124	34.2457	3.11526	2.84829	2.98178	4.47348	1.75501	3.11424	5.46339	4.48229	4.97284	0.455942	0.416295	0.436119	0.016549	0.022066	0.0193075	49.4036	42.1363	45.7699
with B. bifidum JCM 1255T	30.722	31.5697	31.1458	4.17737	4.22019	4.19878	1.05485	1.16191	1.10838	0.31289	0.338947	0.325918	0.98987	0.992041	0.990955	0.037629	0.020816	0.0292225	37.2946	38.3036	37.7991
with B. bifidum JCM 7002	38.3734	37.8467	38.1101	3.81906	3.60947	3.71426	1.40798	1.53946	1.47372	4.63277	4.61913	4.62595	0.505643	0.509986	0.507815	0.032025	0.044034	0.0380295	48.7709	48.1688	48.4698
with B. bifidum MCC2030	35.2803	36.2004	35.7404	3.35967	3.31267	3.33617	1.9449	2.31669	2.1308	4.52397	5.10269	4.81333	0.418278	0.418278	0.418278	0.023904	0.033098	0.028501	45.5511	47.3839	46.4675
with B. infantis JCM 1210	33.0969	32.3021	32.6995	3.26468	3.5013	3.38299	2.79608	2.6815	2.73879	2.81401	2.37606	2.59504	0.757528	0.766213	0.761871	0.095274	0.088869	0.0920715	42.8245	41.7161	42.2703
with B. infantis JCM 1222T	32.8753	34.7705	33.8229	3.24123	3.15098	3.1961	2.79842	3.25416	3.02629	3.05552	4.0238	3.53966	0.578849	0.622461	0.600655	0.023904	0.023904	0.023904	42.5732	45.8459	44.2095
with B. infantis JCM 1272	35.9145	35.4116	35.6631	0.637923	0.675478	0.656701	19.4156	19.1115	19.2636	2.96968	2.91593	2.94281	0.611365	0.581009	0.596187	0.695741	0.50199	0.598866	60.2449	59.1975	59.7212
with B. infantis JCM 11344	32.6741	31.4734	32.0737	3.26468	3.19707	3.23087	1.7273	1.65216	1.68973	2.4443	2.26441	2.35435	0.97467	0.926899	0.950785	0.028022	0.02562	0.026821	41.113	39.5395	40.3263
with B. infantis MCC1872	32.0671	30.5341	31.3006	3.16414	2.88025	3.0222	4.34955	3.77587	4.06271	1.23439	1.37867	1.30653	0.73942	0.687878	0.713649	0.049647	0.027582	0.0386145	41.6042	39.2844	40.4443

## Sheet: F4a,b
Source data for Figure 4a, b
Time-dependent change in CFU of C. perfringens JCM 1290T and Bifidobacterium strains
	C. perfringens JCM 1290T vegetative cell (log10 CFU/mL)
	0 h					6 h					12 h					18 h					24 h
	Replicate a	Replicate b	Replicate c	Mean	SD	Replicate a	Replicate b	Replicate c	Mean	SD	Replicate a	Replicate b	Replicate c	Mean	SD	Replicate a	Replicate b	Replicate c	Mean	SD	Replicate a	Replicate b	Replicate c	Mean	SD
Cp mono-cultivation	6.8451	6.92298	6.94817	6.90542	0.053734	8.2816	8.273	8.36875	8.30778	0.0529736	8.47531	8.58405	8.50515	8.5215	0.0561842	8.44326	8.43735	8.46798	8.44953	0.0162458	8.24304	8.2075	8.1651	8.20521	0.0390215
with B. longum MCC10007 WT						8.26717	8.34976	8.22401	8.28032	0.0638964	8.37107	8.35218	8.14223	8.28849	0.127018	6.93952	6.88081	6.96497	6.92843	0.0431579	5.64836	5.59106	6.15836	5.79926	0.312307
with B. longum MCC10007 fumC						8.11394	8.16879	8.07004	8.11759	0.049478	8.39138	8.43337	8.41078	8.41184	0.021017	8.09778	8.08725	8.04238	8.0758	0.0294201	7.51021	7.1797	7.35218	7.34736	0.16531
with B. breve MCC1851 WT						8.2075	8.29831	8.23992	8.24858	0.0460179	8.32991	8.27875	8.34976	8.31947	0.0366361	7.93764	7.94077	7.91049	7.92963	0.016651	6.29831	6.07463	6.0607	6.14455	0.133343
with B. breve MCC1851 fucP						8.33995	8.27875	8.29557	8.30476	0.0316152	8.45675	8.51687	8.45102	8.47488	0.0364763	7.9158	7.95485	7.99067	7.95377	0.0374497	6.79501	6.77725	6.68124	6.75117	0.0612044
	Bifidobacterium vegetative cell (log10 CFU/mL)
	0 h					6 h					12 h					18 h					24 h
	Replicate a	Replicate b	Replicate c	Mean	SD	Replicate a	Replicate b	Replicate c	Mean	SD	Replicate a	Replicate b	Replicate c	Mean	SD	Replicate a	Replicate b	Replicate c	Mean	SD	Replicate a	Replicate b	Replicate c	Mean	SD
with B. longum MCC10007 WT	5.65321	5.73038	5.79588	5.72649	0.0714132	7.49485	7.35459	7.34488	7.39811	0.0839221	8.80363	8.73239	8.72632	8.75411	0.0429879	7.43337	7.39576	7.51851	7.44922	0.0628909	5.07004	5.07963	5.02786	5.05918	0.027543
with B. longum MCC10007 fumC	5.75012	5.75967	5.85278	5.78753	0.0567178	6.09691	6.0463	6.0607	6.06797	0.0260768	7.36642	7.23363	7.29831	7.29945	0.0664036	8.12548	8.17319	8.11436	8.13768	0.0312513	8.0868	8.04679	8.01599	8.04986	0.0355081
with B. breve MCC1851 WT	5.87506	6.0607	5.8293	5.92169	0.122541	6.8801	6.85355	6.76808	6.83391	0.0585328	8.03141	8.11394	8.23363	8.12633	0.101678	8.86629	8.90309	8.87938	8.88292	0.0186546	8.989	9.00913	8.94139	8.97984	0.0347896
with B. breve MCC1851 fucP	5.90982	6.1181	6.07463	6.03419	0.109872	6.88081	6.86776	6.89	6.87953	0.0111756	8.15381	8.15381	8.10975	8.13913	0.0254425	8.90037	8.89348	8.92878	8.90754	0.0187102	9.03342	8.99509	8.87651	8.96834	0.0818067

## Sheet: F5a,b
Source data for Figure 5a, b
Relative α-toxin levels in the supernatants
C. perfringens JCM 1290T	Relative α toxin level
	Replicate a	Replicate b	Replicate c	Mean	SD
Cp mono-cultivation	1.07639	0.988434	0.935181	1	0.0713091
with B. longum MCC10007 WT	0.231718	0.180099	0.195714	0.20251	0.0264719
with B. longum MCC10007 fumC	0.919763	0.872122	0.968056	0.91998	0.0479674
with B. breve MCC1851 WT	0.724966	0.724735	0.813003	0.754235	0.0508952
with B. breve MCC1851 fucP	0.739208	0.783767	0.710392	0.744456	0.0369681
C. perfringens SCM023	Relative α toxin level
	Replicate a	Replicate b	Replicate c	Mean	SD
Cp mono-cultivation	1.00687	1.00825	0.984887	1	0.0131064
B. longum MCC10007 WT	0.911648	0.868222	0.911312	0.897061	0.0249756
B. breve MCC1851 WT	0.676483	0.659766	0.523766	0.620005	0.0837635
C. perfringens SCM041	Relative α toxin level
	Replicate a	Replicate b	Replicate c	Mean	SD
Cp mono-cultivation	1.05963	0.98661	0.95376	1	0.0541908
B. longum MCC10007 WT	0.414931	0.414931	0.414931	0.414931	0
B. breve MCC1851 WT	0.918162	0.793464	0.758781	0.823469	0.0838201
C. perfringens SCM044	Relative α toxin level
	Replicate a	Replicate b	Replicate c	Mean	SD
Cp mono-cultivation	0.97227	1.02296	1.00477	1	0.0256809
B. longum MCC10007 WT	0.087023	0.078849	0.087474	0.0844487	0.00485469
B. breve MCC1851 WT	0.964678	0.947576	0.952755	0.955003	0.00876982

## Sheet: SF2b
Source data for Supplementary Figure 2b
Hydrolysis of 2′-FL by the recombinant CPF_RS10355 protein
[S]0 (mM)	v0/[E]0 (s-1)
	Replicate a	Replicate b	Mean
0	14.2479	0	7.12393
0.4	287.386	332.909	310.147
0.6	362.912	407.401	385.157
0.8	424.989	424.989	424.989
1	469.477	528.45	498.964
1.5	552.246	570.87	561.558
2	628.808	638.119	633.464
4	833.661	829.523	831.592
6	923.672	925.742	924.707

## Sheet: SF3a
Source data for Supplementary Figure 3a
Growth of four JCM and three clinical C. perfringens strains
Strain	Medium	Carbon	Replicate	Time (h)	0	0.333333	0.666667	1	1.33333	1.66667	2	2.33333	2.66667	3	3.33333	3.66667	4	4.33333	4.66667	5	5.33333	5.66667	6	6.33333	6.66667	7	7.33333	7.66667	8	8.33333	8.66667	9	9.33333	9.66667	10	10.3333	10.6667	11	11.3333	11.6667	12	12.3333	12.6667	13	13.3333	13.6667	14	14.3333	14.6667
JCM 1290	YC	no sugar	a	OD605	0.0283333	0.00333333	0.0075	0.0108333	0.0141667	0.0158333	0.0183333	0.0241667	0.0283333	0.0366667	0.0466667	0.06	0.0766667	0.0958333	0.114167	0.12	0.135	0.141667	0.145	0.15	0.158333	0.1775	0.1825	0.191667	0.2	0.209167	0.221667	0.228333	0.230833	0.234167	0.24	0.245	0.246667	0.250833	0.253333	0.255833	0.258333	0.256667	0.26	0.26	0.258333	0.2575	0.2575	0.258333	0.256667
JCM 1290	YC	no sugar	b	OD605	-0.0283333	0.0025	0.005	0.0075	0.01	0.0116667	0.0125	0.0175	0.025	0.0341667	0.0533333	0.0725	0.101667	0.129167	0.179167	0.225833	0.303333	0.3925	0.516667	0.635	0.738333	0.844167	0.925	0.988333	1.03417	1.0675	1.09833	1.10917	1.11583	1.11333	1.11333	1.10917	1.11083	1.09167	1.1025	1.0925	1.0925	1.07917	1.07	1.06833	1.05667	1.0675	1.06167	1.06583	1.0625
JCM 1290	YC	no sugar	mean	OD605	-2.25514e-17	0.00291667	0.00625	0.00916667	0.0120833	0.01375	0.0154167	0.0208333	0.0266667	0.0354167	0.05	0.06625	0.0891667	0.1125	0.146667	0.172917	0.219167	0.267083	0.330833	0.3925	0.448333	0.510833	0.55375	0.59	0.617083	0.638333	0.66	0.66875	0.673333	0.67375	0.676667	0.677083	0.67875	0.67125	0.677917	0.674167	0.675417	0.667917	0.665	0.664167	0.6575	0.6625	0.659583	0.662083	0.659583
JCM 1290	YC	2′-FL	a	OD605	-0.0025	0.005	0.00833333	0.01	0.0125	0.0158333	0.02	0.0258333	0.0316667	0.0441667	0.0675	0.0883333	0.114167	0.149167	0.1825	0.208333	0.238333	0.2525	0.279167	0.303333	0.325	0.335	0.343333	0.334167	0.3425	0.353333	0.3425	0.340833	0.346667	0.339167	0.353333	0.3575	0.3675	0.364167	0.370833	0.378333	0.3825	0.3975	0.420833	0.4325	0.456667	0.466667	0.464167	0.505	0.518333
JCM 1290	YC	2′-FL	b	OD605	0.0025	0.00666667	0.0116667	0.0141667	0.0183333	0.0208333	0.035	0.0508333	0.0766667	0.11	0.130833	0.1725	0.230833	0.288333	0.323333	0.353333	0.414167	0.434167	0.4275	0.421667	0.4375	0.455833	0.4425	0.428333	0.4525	0.443333	0.438333	0.426667	0.441667	0.424167	0.445	0.44	0.44	0.43	0.428333	0.4375	0.435833	0.438333	0.451667	0.445833	0.4575	0.46	0.448333	0.475	0.478333
JCM 1290	YC	2′-FL	mean	OD605	0	0.00583333	0.01	0.0120833	0.0154167	0.0183333	0.0275	0.0383333	0.0541667	0.0770833	0.0991667	0.130417	0.1725	0.21875	0.252917	0.280833	0.32625	0.343333	0.353333	0.3625	0.38125	0.395417	0.392917	0.38125	0.3975	0.398333	0.390417	0.38375	0.394167	0.381667	0.399167	0.39875	0.40375	0.397083	0.399583	0.407917	0.409167	0.417917	0.43625	0.439167	0.457083	0.463333	0.45625	0.49	0.498333
JCM 1290	RCM	no sugar	a	OD605	-0.0133333	0.00666667	0.0125	0.0166667	0.0225	0.0258333	0.0525	0.075	0.113333	0.164167	0.216667	0.254167	0.345	0.420833	0.476667	0.4925	0.6	0.631667	0.61	0.585833	0.5675	0.573333	0.559167	0.560833	0.578333	0.555	0.554167	0.5475	0.550833	0.54	0.540833	0.534167	0.530833	0.525833	0.520833	0.516667	0.515	0.508333	0.503333	0.5025	0.496667	0.491667	0.486667	0.485833	0.485
JCM 1290	RCM	no sugar	b	OD605	0.0133333	0.00833333	0.0116667	0.015	0.0208333	0.0241667	0.0475	0.0666667	0.0975	0.136667	0.209167	0.241667	0.335	0.41	0.510833	0.57	0.660833	0.713333	0.7325	0.734167	0.700833	0.714167	0.73	0.73	0.754167	0.731667	0.74	0.7475	0.735	0.738333	0.744167	0.7225	0.724167	0.719167	0.725833	0.725	0.716667	0.716667	0.713333	0.7125	0.708333	0.703333	0.700833	0.698333	0.696667
JCM 1290	RCM	no sugar	mean	OD605	1.21431e-17	0.0075	0.0120833	0.0158333	0.0216667	0.025	0.05	0.0708333	0.105417	0.150417	0.212917	0.247917	0.34	0.415417	0.49375	0.53125	0.630417	0.6725	0.67125	0.66	0.634167	0.64375	0.644583	0.645417	0.66625	0.643333	0.647083	0.6475	0.642917	0.639167	0.6425	0.628333	0.6275	0.6225	0.623333	0.620833	0.615833	0.6125	0.608333	0.6075	0.6025	0.5975	0.59375	0.592083	0.590833
JCM 1290	RCM	2′-FL	a	OD605	0.0133333	0.01	0.0125	0.0166667	0.0191667	0.0208333	0.0375	0.0625	0.0958333	0.136667	0.194167	0.225	0.291667	0.370833	0.4425	0.510833	0.553333	0.589167	0.628333	0.594167	0.551667	0.579167	0.571667	0.534167	0.5475	0.556667	0.54	0.5425	0.538333	0.539167	0.54	0.5375	0.5425	0.540833	0.54	0.544167	0.553333	0.544167	0.550833	0.555	0.550833	0.554167	0.555	0.560833	0.563333
JCM 1290	RCM	2′-FL	b	OD605	-0.0133333	0.00583333	0.01	0.015	0.0191667	0.02	0.0308333	0.0491667	0.0666667	0.0891667	0.118333	0.131667	0.168333	0.2075	0.234167	0.270833	0.2925	0.315	0.335833	0.3125	0.295	0.315833	0.303333	0.2825	0.294167	0.3	0.289167	0.285833	0.288333	0.288333	0.2875	0.288333	0.291667	0.290833	0.285833	0.2875	0.295	0.285	0.29	0.29	0.29	0.2875	0.285	0.29	0.293333
JCM 1290	RCM	2′-FL	mean	OD605	1.21431e-17	0.00791667	0.01125	0.0158333	0.0191667	0.0204167	0.0341667	0.0558333	0.08125	0.112917	0.15625	0.178333	0.23	0.289167	0.338333	0.390833	0.422917	0.452083	0.482083	0.453333	0.423333	0.4475	0.4375	0.408333	0.420833	0.428333	0.414583	0.414167	0.413333	0.41375	0.41375	0.412917	0.417083	0.415833	0.412917	0.415833	0.424167	0.414583	0.420417	0.4225	0.420417	0.420833	0.42	0.425417	0.428333
JCM 3816	YC	no sugar	a	OD605	0.00666667	0.00416667	0.00666667	0.00916667	0.0133333	0.0158333	0.02	0.0266667	0.0316667	0.0383333	0.0433333	0.0516667	0.055	0.055	0.0675	0.0691667	0.0741667	0.0825	0.0958333	0.11	0.119167	0.1275	0.135	0.1375	0.148333	0.154167	0.148333	0.1475	0.149167	0.148333	0.15	0.150833	0.144167	0.14	0.143333	0.141667	0.14	0.138333	0.136667	0.140833	0.139167	0.1375	0.136667	0.139167	0.1375
JCM 3816	YC	no sugar	b	OD605	-0.00666667	0.00333333	0.00416667	0.00583333	0.01	0.0116667	0.015	0.0216667	0.0291667	0.0341667	0.0416667	0.0608333	0.07	0.0816667	0.123333	0.148333	0.18	0.2375	0.32	0.428333	0.561667	0.700833	0.834167	0.935833	1.01917	1.0825	1.105	1.11	1.13583	1.15167	1.11917	1.10167	1.10917	1.10333	1.08917	1.11833	1.08417	1.09417	1.06583	1.07917	1.07333	1.05917	1.06833	1.06583	1.05917
JCM 3816	YC	no sugar	mean	OD605	0	0.00375	0.00541667	0.0075	0.0116667	0.01375	0.0175	0.0241667	0.0304167	0.03625	0.0425	0.05625	0.0625	0.0683333	0.0954167	0.10875	0.127083	0.16	0.207917	0.269167	0.340417	0.414167	0.484583	0.536667	0.58375	0.618333	0.626667	0.62875	0.6425	0.65	0.634583	0.62625	0.626667	0.621667	0.61625	0.63	0.612083	0.61625	0.60125	0.61	0.60625	0.598333	0.6025	0.6025	0.598333
JCM 3816	YC	2′-FL	a	OD605	0.0133333	0.00166667	0.00333333	0.00666667	0.00833333	0.0108333	0.0141667	0.0183333	0.0225	0.0275	0.0316667	0.0408333	0.0475	0.05	0.0741667	0.0883333	0.114167	0.156667	0.196667	0.23	0.2575	0.2825	0.301667	0.308333	0.305833	0.331667	0.36	0.355833	0.3825	0.383333	0.425	0.451667	0.5075	0.571667	0.674167	0.77	0.915	1.05333	1.2	1.33917	1.46417	1.5425	1.62833	1.6725	1.7225
JCM 3816	YC	2′-FL	b	OD605	-0.0133333	0.00166667	0.00416667	0.00666667	0.0075	0.01	0.0133333	0.0183333	0.0233333	0.0283333	0.0325	0.0458333	0.0575	0.0783333	0.115833	0.14	0.178333	0.219167	0.275	0.326667	0.380833	0.420833	0.440833	0.455	0.4625	0.4975	0.505833	0.505	0.508333	0.503333	0.526667	0.528333	0.556667	0.589167	0.646667	0.6825	0.749167	0.808333	0.890833	0.954167	1.0075	1.0375	1.07833	1.1	1.12167
JCM 3816	YC	2′-FL	mean	OD605	0	0.00166667	0.00375	0.00666667	0.00791667	0.0104167	0.01375	0.0183333	0.0229167	0.0279167	0.0320833	0.0433333	0.0525	0.0641667	0.095	0.114167	0.14625	0.187917	0.235833	0.278333	0.319167	0.351667	0.37125	0.381667	0.384167	0.414583	0.432917	0.430417	0.445417	0.443333	0.475833	0.49	0.532083	0.580417	0.660417	0.72625	0.832083	0.930833	1.04542	1.14667	1.23583	1.29	1.35333	1.38625	1.42208
JCM 3816	RCM	no sugar	a	OD605	0	0.00416667	0.00583333	0.00666667	0.00833333	0.00916667	0.0116667	0.0166667	0.0216667	0.025	0.0333333	0.0491667	0.0658333	0.0983333	0.135833	0.168333	0.2225	0.265833	0.343333	0.421667	0.501667	0.570833	0.590833	0.624167	0.650833	0.665	0.674167	0.67	0.649167	0.6325	0.633333	0.6225	0.610833	0.605833	0.609167	0.596667	0.5825	0.571667	0.585833	0.575833	0.570833	0.559167	0.553333	0.5525	0.548333
JCM 3816	RCM	no sugar	b	OD605	0	0.0075	0.0075	0.00833333	0.0108333	0.0125	0.0141667	0.0191667	0.0233333	0.0258333	0.0341667	0.045	0.0575	0.0833333	0.110833	0.136667	0.2025	0.253333	0.328333	0.4075	0.4975	0.590833	0.645833	0.7	0.755833	0.781667	0.820833	0.8325	0.826667	0.818333	0.821667	0.840833	0.836667	0.83	0.8325	0.820833	0.815833	0.8275	0.825	0.816667	0.814167	0.805833	0.803333	0.798333	0.791667
JCM 3816	RCM	no sugar	mean	OD605	0	0.00583333	0.00666667	0.0075	0.00958333	0.0108333	0.0129167	0.0179167	0.0225	0.0254167	0.03375	0.0470833	0.0616667	0.0908333	0.123333	0.1525	0.2125	0.259583	0.335833	0.414583	0.499583	0.580833	0.618333	0.662083	0.703333	0.723333	0.7475	0.75125	0.737917	0.725417	0.7275	0.731667	0.72375	0.717917	0.720833	0.70875	0.699167	0.699583	0.705417	0.69625	0.6925	0.6825	0.678333	0.675417	0.67
JCM 3816	RCM	2′-FL	a	OD605	-0.0141667	0.00666667	0.01	0.0125	0.015	0.0158333	0.0158333	0.0191667	0.025	0.0283333	0.0366667	0.0491667	0.0733333	0.0991667	0.134167	0.173333	0.220833	0.2875	0.346667	0.419167	0.499167	0.5675	0.625833	0.663333	0.674167	0.703333	0.706667	0.704167	0.700833	0.703333	0.67	0.663333	0.674167	0.655833	0.665833	0.6425	0.6275	0.633333	0.6275	0.630833	0.628333	0.614167	0.620833	0.611667	0.605833
JCM 3816	RCM	2′-FL	b	OD605	0.0141667	0.00583333	0.0108333	0.0141667	0.0166667	0.0191667	0.02	0.0233333	0.0283333	0.0316667	0.0408333	0.0516667	0.0691667	0.0816667	0.106667	0.129167	0.15	0.1825	0.216667	0.256667	0.296667	0.329167	0.353333	0.366667	0.37	0.3775	0.373333	0.371667	0.37	0.365833	0.355	0.358333	0.36	0.348333	0.345833	0.343333	0.3375	0.340833	0.338333	0.335833	0.3425	0.33	0.328333	0.325833	0.325
JCM 3816	RCM	2′-FL	mean	OD605	1.12757e-17	0.00625	0.0104167	0.0133333	0.0158333	0.0175	0.0179167	0.02125	0.0266667	0.03	0.03875	0.0504167	0.07125	0.0904167	0.120417	0.15125	0.185417	0.235	0.281667	0.337917	0.397917	0.448333	0.489583	0.515	0.522083	0.540417	0.54	0.537917	0.535417	0.534583	0.5125	0.510833	0.517083	0.502083	0.505833	0.492917	0.4825	0.487083	0.482917	0.483333	0.485417	0.472083	0.474583	0.46875	0.465417
JCM 3817	YC	no sugar	a	OD605	-0.00166667	0.00333333	0.00666667	0.00916667	0.0125	0.0158333	0.0175	0.0225	0.0258333	0.03	0.035	0.0408333	0.0425	0.0416667	0.05	0.0441667	0.0458333	0.0433333	0.0441667	0.0441667	0.0491667	0.05	0.05	0.0525	0.0575	0.0625	0.0658333	0.0708333	0.0733333	0.0741667	0.0775	0.0816667	0.0808333	0.0833333	0.0883333	0.0916667	0.0933333	0.0916667	0.0891667	0.0925	0.0958333	0.0933333	0.0883333	0.09	0.0891667
JCM 3817	YC	no sugar	b	OD605	0.00166667	0.0025	0.00666667	0.00833333	0.01	0.0125	0.0141667	0.0183333	0.0208333	0.0233333	0.0283333	0.0316667	0.0325	0.0341667	0.0425	0.0366667	0.0408333	0.0508333	0.0633333	0.0808333	0.113333	0.144167	0.1925	0.2425	0.319167	0.41	0.4975	0.608333	0.695	0.783333	0.8475	0.8975	0.924167	0.96	0.978333	0.990833	0.989167	0.998333	1	1.00667	1.00917	1.00583	0.999167	1.00083	0.9975
JCM 3817	YC	no sugar	mean	OD605	0	0.00291667	0.00666667	0.00875	0.01125	0.0141667	0.0158333	0.0204167	0.0233333	0.0266667	0.0316667	0.03625	0.0375	0.0379167	0.04625	0.0404167	0.0433333	0.0470833	0.05375	0.0625	0.08125	0.0970833	0.12125	0.1475	0.188333	0.23625	0.281667	0.339583	0.384167	0.42875	0.4625	0.489583	0.5025	0.521667	0.533333	0.54125	0.54125	0.545	0.544583	0.549583	0.5525	0.549583	0.54375	0.545417	0.543333
JCM 3817	YC	2′-FL	a	OD605	-0.0075	0.00333333	0.00583333	0.00833333	0.0116667	0.0141667	0.015	0.02	0.0216667	0.0258333	0.0291667	0.0333333	0.0383333	0.04	0.045	0.045	0.0433333	0.0533333	0.0658333	0.0783333	0.0941667	0.1125	0.120833	0.131667	0.15	0.181667	0.214167	0.25	0.299167	0.354167	0.408333	0.471667	0.5375	0.600833	0.679167	0.763333	0.841667	0.918333	0.995	1.04333	1.07917	1.10083	1.12	1.12167	1.10833
JCM 3817	YC	2′-FL	b	OD605	0.0075	0.0025	0.005	0.00666667	0.00916667	0.01	0.0116667	0.0166667	0.0183333	0.0208333	0.0225	0.0258333	0.0325	0.0333333	0.0416667	0.0483333	0.0558333	0.0691667	0.0908333	0.1075	0.13	0.156667	0.173333	0.200833	0.226667	0.260833	0.2925	0.321667	0.35	0.389167	0.413333	0.448333	0.48	0.5125	0.55	0.591667	0.628333	0.661667	0.700833	0.719167	0.736667	0.740833	0.746667	0.745833	0.734167
JCM 3817	YC	2′-FL	mean	OD605	0	0.00291667	0.00541667	0.0075	0.0104167	0.0120833	0.0133333	0.0183333	0.02	0.0233333	0.0258333	0.0295833	0.0354167	0.0366667	0.0433333	0.0466667	0.0495833	0.06125	0.0783333	0.0929167	0.112083	0.134583	0.147083	0.16625	0.188333	0.22125	0.253333	0.285833	0.324583	0.371667	0.410833	0.46	0.50875	0.556667	0.614583	0.6775	0.735	0.79	0.847917	0.88125	0.907917	0.920833	0.933333	0.93375	0.92125
JCM 3817	RCM	no sugar	a	OD605	0.00166667	0.00166667	0.0025	0.005	0.00666667	0.00833333	0.00916667	0.0125	0.0141667	0.0175	0.02	0.0191667	0.0258333	0.0325	0.0441667	0.0533333	0.075	0.0941667	0.126667	0.1525	0.179167	0.206667	0.238333	0.28	0.311667	0.3425	0.3775	0.385	0.393333	0.41	0.409167	0.404167	0.404167	0.405833	0.403333	0.404167	0.403333	0.398333	0.396667	0.3925	0.389167	0.385833	0.3825	0.378333	0.374167
JCM 3817	RCM	no sugar	b	OD605	-0.00166667	0.00166667	0.00166667	0.00416667	0.00583333	0.00916667	0.01	0.0116667	0.0133333	0.0166667	0.0191667	0.0175	0.0225	0.0325	0.0408333	0.0508333	0.0716667	0.0925	0.12	0.1525	0.174167	0.208333	0.243333	0.2825	0.326667	0.3675	0.413333	0.431667	0.465833	0.496667	0.515833	0.534167	0.550833	0.57	0.581667	0.59	0.601667	0.606667	0.611667	0.615	0.618333	0.621667	0.6225	0.625	0.623333
JCM 3817	RCM	no sugar	mean	OD605	0	0.00166667	0.00208333	0.00458333	0.00625	0.00875	0.00958333	0.0120833	0.01375	0.0170833	0.0195833	0.0183333	0.0241667	0.0325	0.0425	0.0520833	0.0733333	0.0933333	0.123333	0.1525	0.176667	0.2075	0.240833	0.28125	0.319167	0.355	0.395417	0.408333	0.429583	0.453333	0.4625	0.469167	0.4775	0.487917	0.4925	0.497083	0.5025	0.5025	0.504167	0.50375	0.50375	0.50375	0.5025	0.501667	0.49875
JCM 3817	RCM	2′-FL	a	OD605	-0.0025	0.00333333	0.00583333	0.0075	0.00916667	0.01	0.0116667	0.0125	0.015	0.0158333	0.0183333	0.0216667	0.0291667	0.0358333	0.0475	0.0616667	0.0758333	0.0933333	0.118333	0.135833	0.159167	0.19	0.211667	0.2475	0.2975	0.333333	0.358333	0.369167	0.376667	0.39	0.4	0.3975	0.395833	0.405	0.403333	0.404167	0.4025	0.4	0.4	0.3975	0.395833	0.391667	0.389167	0.388333	0.385833
JCM 3817	RCM	2′-FL	b	OD605	0.0025	0.00333333	0.0075	0.01	0.0125	0.0141667	0.015	0.0175	0.0191667	0.02	0.0225	0.0266667	0.03	0.0366667	0.0458333	0.0516667	0.0591667	0.0666667	0.0783333	0.0841667	0.0966667	0.119167	0.13	0.145	0.174167	0.19	0.201667	0.203333	0.204167	0.206667	0.21	0.209167	0.206667	0.210833	0.210833	0.21	0.208333	0.205	0.205	0.204167	0.204167	0.201667	0.2	0.2	0.199167
JCM 3817	RCM	2′-FL	mean	OD605	0	0.00333333	0.00666667	0.00875	0.0108333	0.0120833	0.0133333	0.015	0.0170833	0.0179167	0.0204167	0.0241667	0.0295833	0.03625	0.0466667	0.0566667	0.0675	0.08	0.0983333	0.11	0.127917	0.154583	0.170833	0.19625	0.235833	0.261667	0.28	0.28625	0.290417	0.298333	0.305	0.303333	0.30125	0.307917	0.307083	0.307083	0.305417	0.3025	0.3025	0.300833	0.3	0.296667	0.294583	0.294167	0.2925
JCM 3818	YC	no sugar	a	OD605	0.0108333	0.0025	0.005	0.0075	0.00833333	0.0108333	0.0116667	0.0158333	0.0175	0.0191667	0.0216667	0.025	0.0266667	0.035	0.0391667	0.0375	0.0358333	0.035	0.0366667	0.0358333	0.0358333	0.0375	0.0358333	0.035	0.0375	0.0383333	0.0383333	0.0366667	0.0358333	0.0383333	0.0391667	0.0416667	0.0441667	0.0483333	0.0558333	0.0608333	0.0658333	0.0691667	0.0725	0.0783333	0.0816667	0.0833333	0.0841667	0.0883333	0.0891667
JCM 3818	YC	no sugar	b	OD605	-0.0108333	0.0025	0.00416667	0.00666667	0.0075	0.01	0.0116667	0.0158333	0.0175	0.0191667	0.0225	0.0266667	0.0283333	0.0358333	0.0408333	0.0391667	0.0383333	0.0375	0.0408333	0.0441667	0.0491667	0.055	0.0591667	0.0666667	0.0775	0.09	0.100833	0.113333	0.126667	0.141667	0.154167	0.166667	0.18	0.199167	0.22	0.241667	0.264167	0.2925	0.318333	0.359167	0.4075	0.449167	0.4975	0.551667	0.605
JCM 3818	YC	no sugar	mean	OD605	-2.34188e-17	0.0025	0.00458333	0.00708333	0.00791667	0.0104167	0.0116667	0.0158333	0.0175	0.0191667	0.0220833	0.0258333	0.0275	0.0354167	0.04	0.0383333	0.0370833	0.03625	0.03875	0.04	0.0425	0.04625	0.0475	0.0508333	0.0575	0.0641667	0.0695833	0.075	0.08125	0.09	0.0966667	0.104167	0.112083	0.12375	0.137917	0.15125	0.165	0.180833	0.195417	0.21875	0.244583	0.26625	0.290833	0.32	0.347083
JCM 3818	YC	2′-FL	a	OD605	0.005	0.00416667	0.00666667	0.00833333	0.0108333	0.0133333	0.015	0.02	0.0225	0.0258333	0.0283333	0.0341667	0.0375	0.0375	0.0441667	0.04	0.0383333	0.0383333	0.0408333	0.0408333	0.0458333	0.0525	0.0575	0.0658333	0.0808333	0.0966667	0.1075	0.12	0.13	0.140833	0.150833	0.16	0.166667	0.174167	0.183333	0.190833	0.195833	0.196667	0.1975	0.201667	0.200833	0.198333	0.196667	0.199167	0.198333
JCM 3818	YC	2′-FL	b	OD605	-0.005	0.00416667	0.00833333	0.01	0.0125	0.015	0.0183333	0.0225	0.0275	0.0308333	0.0341667	0.0366667	0.0408333	0.045	0.0566667	0.0625	0.0741667	0.0908333	0.0975	0.116667	0.146667	0.176667	0.204167	0.2375	0.27	0.298333	0.321667	0.333333	0.336667	0.33	0.329167	0.33	0.324167	0.326667	0.330833	0.329167	0.320833	0.3175	0.3125	0.311667	0.310833	0.305	0.3025	0.300833	0.2975
JCM 3818	YC	2′-FL	mean	OD605	0	0.00416667	0.0075	0.00916667	0.0116667	0.0141667	0.0166667	0.02125	0.025	0.0283333	0.03125	0.0354167	0.0391667	0.04125	0.0504167	0.05125	0.05625	0.0645833	0.0691667	0.07875	0.09625	0.114583	0.130833	0.151667	0.175417	0.1975	0.214583	0.226667	0.233333	0.235417	0.24	0.245	0.245417	0.250417	0.257083	0.26	0.258333	0.257083	0.255	0.256667	0.255833	0.251667	0.249583	0.25	0.247917
JCM 3818	RCM	no sugar	a	OD605	-0.01	0.00416667	0.00916667	0.0116667	0.0125	0.015	0.0183333	0.0216667	0.0275	0.03	0.0325	0.0308333	0.0341667	0.0408333	0.0525	0.07	0.101667	0.129167	0.145833	0.19	0.233333	0.283333	0.336667	0.393333	0.443333	0.4825	0.520833	0.5325	0.535	0.510833	0.501667	0.483333	0.466667	0.4625	0.459167	0.4475	0.433333	0.425833	0.4175	0.41	0.408333	0.4	0.396667	0.391667	0.385
JCM 3818	RCM	no sugar	b	OD605	0.01	0.005	0.0075	0.0108333	0.0116667	0.0158333	0.0183333	0.0216667	0.0275	0.03	0.0325	0.0333333	0.0366667	0.0425	0.0516667	0.0691667	0.1	0.133333	0.1625	0.215833	0.2575	0.305833	0.369167	0.426667	0.473333	0.513333	0.549167	0.573333	0.5775	0.580833	0.595	0.5775	0.581667	0.575833	0.578333	0.579167	0.575	0.564167	0.5625	0.550833	0.545	0.533333	0.523333	0.515833	0.506667
JCM 3818	RCM	no sugar	mean	OD605	0	0.00458333	0.00833333	0.01125	0.0120833	0.0154167	0.0183333	0.0216667	0.0275	0.03	0.0325	0.0320833	0.0354167	0.0416667	0.0520833	0.0695833	0.100833	0.13125	0.154167	0.202917	0.245417	0.294583	0.352917	0.41	0.458333	0.497917	0.535	0.552917	0.55625	0.545833	0.548333	0.530417	0.524167	0.519167	0.51875	0.513333	0.504167	0.495	0.49	0.480417	0.476667	0.466667	0.46	0.45375	0.445833
JCM 3818	RCM	2′-FL	a	OD605	0.00583333	0.00833333	0.0125	0.0158333	0.0191667	0.0216667	0.025	0.0291667	0.0325	0.0341667	0.0383333	0.0416667	0.0516667	0.065	0.0925	0.119167	0.1425	0.171667	0.205833	0.2525	0.306667	0.353333	0.413333	0.4675	0.505	0.534167	0.564167	0.5625	0.546667	0.564167	0.556667	0.54	0.525	0.518333	0.509167	0.503333	0.5025	0.494167	0.489167	0.485	0.48	0.474167	0.468333	0.464167	0.460833
JCM 3818	RCM	2′-FL	b	OD605	-0.00583333	0.005	0.00833333	0.0116667	0.015	0.0175	0.0208333	0.0258333	0.0291667	0.0325	0.0366667	0.04	0.0491667	0.0608333	0.0833333	0.104167	0.115833	0.1325	0.143333	0.1775	0.205833	0.2325	0.263333	0.285	0.3	0.315	0.3175	0.310833	0.283333	0.300833	0.304167	0.299167	0.301667	0.308333	0.3125	0.321667	0.324167	0.323333	0.325	0.321667	0.321667	0.315833	0.309167	0.3075	0.3025
JCM 3818	RCM	2′-FL	mean	OD605	0	0.00666667	0.0104167	0.01375	0.0170833	0.0195833	0.0229167	0.0275	0.0308333	0.0333333	0.0375	0.0408333	0.0504167	0.0629167	0.0879167	0.111667	0.129167	0.152083	0.174583	0.215	0.25625	0.292917	0.338333	0.37625	0.4025	0.424583	0.440833	0.436667	0.415	0.4325	0.430417	0.419583	0.413333	0.413333	0.410833	0.4125	0.413333	0.40875	0.407083	0.403333	0.400833	0.395	0.38875	0.385833	0.381667
SCM023	YC	no sugar	a	OD605	0.0191667	0.0025	0.00416667	0.00666667	0.0108333	0.0133333	0.0175	0.0241667	0.0291667	0.0333333	0.0366667	0.0391667	0.0466667	0.0475	0.0575	0.06	0.0658333	0.07	0.0783333	0.0883333	0.105	0.124167	0.129167	0.1325	0.125833	0.1225	0.121667	0.125833	0.126667	0.1275	0.13	0.133333	0.136667	0.1425	0.150833	0.16	0.1625	0.163333	0.165	0.168333	0.17	0.1675	0.1625	0.161667	0.160833
SCM023	YC	no sugar	b	OD605	-0.0191667	0.0025	0.005	0.0075	0.0125	0.0158333	0.0208333	0.0266667	0.0316667	0.0366667	0.04	0.0516667	0.0716667	0.0875	0.130833	0.181667	0.259167	0.385	0.558333	0.755833	0.908333	1.0425	1.1275	1.18583	1.18667	1.16667	1.13667	1.10333	1.08333	1.05833	1.03833	1.01917	1.02583	0.989167	0.988333	0.975	0.968333	0.95	0.949167	0.9625	0.956667	0.941667	0.935833	0.939167	0.936667
SCM023	YC	no sugar	mean	OD605	-2.42861e-17	0.0025	0.00458333	0.00708333	0.0116667	0.0145833	0.0191667	0.0254167	0.0304167	0.035	0.0383333	0.0454167	0.0591667	0.0675	0.0941667	0.120833	0.1625	0.2275	0.318333	0.422083	0.506667	0.583333	0.628333	0.659167	0.65625	0.644583	0.629167	0.614583	0.605	0.592917	0.584167	0.57625	0.58125	0.565833	0.569583	0.5675	0.565417	0.556667	0.557083	0.565417	0.563333	0.554583	0.549167	0.550417	0.54875
SCM023	YC	2′-FL	a	OD605	-0.000833333	0.00666667	0.00833333	0.0116667	0.015	0.02	0.0258333	0.035	0.04	0.0525	0.0633333	0.0983333	0.1125	0.150833	0.164167	0.1875	0.2175	0.2325	0.2425	0.276667	0.281667	0.308333	0.295	0.313333	0.37	0.459167	0.56	0.651667	0.814167	1.01	1.145	1.3125	1.41583	1.55333	1.6775	1.78917	1.8725	1.96417	2.01667	2.05583	2.08333	2.07583	2.0425	2.04833	2.05
SCM023	YC	2′-FL	b	OD605	0.000833333	0.00833333	0.0116667	0.0166667	0.0225	0.0308333	0.0458333	0.0683333	0.0841667	0.114167	0.14	0.180833	0.213333	0.266667	0.349167	0.418333	0.465833	0.49	0.489167	0.5	0.505	0.520833	0.496667	0.485833	0.5275	0.565	0.625833	0.665833	0.744167	0.845833	0.900833	1.00167	1.0475	1.11417	1.16417	1.20917	1.2575	1.30333	1.32833	1.36167	1.3675	1.36833	1.345	1.3475	1.3425
SCM023	YC	2′-FL	mean	OD605	0	0.0075	0.01	0.0141667	0.01875	0.0254167	0.0358333	0.0516667	0.0620833	0.0833333	0.101667	0.139583	0.162917	0.20875	0.256667	0.302917	0.341667	0.36125	0.365833	0.388333	0.393333	0.414583	0.395833	0.399583	0.44875	0.512083	0.592917	0.65875	0.779167	0.927917	1.02292	1.15708	1.23167	1.33375	1.42083	1.49917	1.565	1.63375	1.6725	1.70875	1.72542	1.72208	1.69375	1.69792	1.69625
SCM023	RCM	no sugar	a	OD605	0.00916667	0.01	0.0158333	0.0216667	0.0308333	0.0391667	0.0616667	0.0941667	0.1225	0.1725	0.215833	0.256667	0.3275	0.418333	0.544167	0.665	0.7	0.728333	0.725833	0.721667	0.715	0.703333	0.689167	0.683333	0.6825	0.688333	0.681667	0.679167	0.681667	0.689167	0.686667	0.669167	0.675	0.6575	0.655	0.648333	0.655	0.6475	0.645	0.645833	0.646667	0.655	0.65	0.646667	0.6475
SCM023	RCM	no sugar	b	OD605	-0.00916667	0.01	0.0158333	0.0216667	0.0291667	0.04	0.0641667	0.0991667	0.135833	0.185833	0.231667	0.308333	0.435833	0.560833	0.680833	0.7925	0.821667	0.878333	0.888333	0.890833	0.8925	0.896667	0.88	0.894167	0.885	0.886667	0.8775	0.8575	0.8475	0.853333	0.854167	0.838333	0.8375	0.833333	0.833333	0.830833	0.845	0.838333	0.8375	0.840833	0.841667	0.845	0.851667	0.850833	0.854167
SCM023	RCM	no sugar	mean	OD605	0	0.01	0.0158333	0.0216667	0.03	0.0395833	0.0629167	0.0966667	0.129167	0.179167	0.22375	0.2825	0.381667	0.489583	0.6125	0.72875	0.760833	0.803333	0.807083	0.80625	0.80375	0.8	0.784583	0.78875	0.78375	0.7875	0.779583	0.768333	0.764583	0.77125	0.770417	0.75375	0.75625	0.745417	0.744167	0.739583	0.75	0.742917	0.74125	0.743333	0.744167	0.75	0.750833	0.74875	0.750833
SCM023	RCM	2′-FL	a	OD605	-0.00416667	0.00833333	0.0133333	0.0191667	0.0258333	0.0366667	0.0541667	0.0983333	0.1375	0.186667	0.189167	0.235	0.303333	0.410833	0.496667	0.634167	0.673333	0.7425	0.726667	0.715	0.698333	0.696667	0.7	0.69	0.688333	0.675833	0.676667	0.689167	0.685833	0.68	0.67	0.669167	0.680833	0.650833	0.659167	0.6475	0.6475	0.6425	0.643333	0.648333	0.646667	0.645833	0.646667	0.643333	0.645
SCM023	RCM	2′-FL	b	OD605	0.00416667	0.00666667	0.0116667	0.0166667	0.0216667	0.0291667	0.0416667	0.0641667	0.0966667	0.115	0.115	0.145	0.185	0.233333	0.293333	0.349167	0.374167	0.383333	0.38	0.38	0.374167	0.37	0.371667	0.369167	0.369167	0.3625	0.366667	0.376667	0.369167	0.36	0.355833	0.365	0.37	0.355	0.3575	0.355833	0.358333	0.355833	0.3575	0.37	0.38	0.39	0.405	0.42	0.436667
SCM023	RCM	2′-FL	mean	OD605	0	0.0075	0.0125	0.0179167	0.02375	0.0329167	0.0479167	0.08125	0.117083	0.150833	0.152083	0.19	0.244167	0.322083	0.395	0.491667	0.52375	0.562917	0.553333	0.5475	0.53625	0.533333	0.535833	0.529583	0.52875	0.519167	0.521667	0.532917	0.5275	0.52	0.512917	0.517083	0.525417	0.502917	0.508333	0.501667	0.502917	0.499167	0.500417	0.509167	0.513333	0.517917	0.525833	0.531667	0.540833
SCM041	YC	no sugar	a	OD605	0.00166667	0.00416667	0.0075	0.01	0.0125	0.0166667	0.0208333	0.0258333	0.0291667	0.0308333	0.0366667	0.0425	0.0466667	0.0483333	0.0558333	0.0541667	0.0591667	0.0641667	0.0733333	0.0833333	0.0983333	0.114167	0.123333	0.134167	0.139167	0.145833	0.150833	0.153333	0.155	0.158333	0.159167	0.16	0.16	0.155	0.1575	0.155	0.1525	0.144167	0.149167	0.164167	0.174167	0.181667	0.198333	0.221667	0.243333
SCM041	YC	no sugar	b	OD605	-0.00166667	0.00333333	0.005	0.00666667	0.00916667	0.0133333	0.0166667	0.02	0.0208333	0.0233333	0.0283333	0.0383333	0.05	0.0608333	0.0858333	0.124167	0.198333	0.304167	0.459167	0.634167	0.801667	0.953333	1.06917	1.165	1.22667	1.25917	1.26417	1.26333	1.2625	1.255	1.25083	1.2375	1.23	1.21917	1.20417	1.18583	1.16583	1.15417	1.14417	1.14583	1.1325	1.12083	1.12917	1.11083	1.09917
SCM041	YC	no sugar	mean	OD605	-2.32019e-17	0.00375	0.00625	0.00833333	0.0108333	0.015	0.01875	0.0229167	0.025	0.0270833	0.0325	0.0404167	0.0483333	0.0545833	0.0708333	0.0891667	0.12875	0.184167	0.26625	0.35875	0.45	0.53375	0.59625	0.649583	0.682917	0.7025	0.7075	0.708333	0.70875	0.706667	0.705	0.69875	0.695	0.687083	0.680833	0.670417	0.659167	0.649167	0.646667	0.655	0.653333	0.65125	0.66375	0.66625	0.67125
SCM041	YC	2′-FL	a	OD605	-0.0075	0.00666667	0.00666667	0.01	0.0133333	0.0158333	0.0191667	0.0208333	0.0258333	0.0333333	0.0458333	0.0625	0.0833333	0.109167	0.125	0.153333	0.189167	0.206667	0.208333	0.226667	0.2575	0.27	0.275	0.2725	0.280833	0.279167	0.276667	0.295	0.281667	0.296667	0.309167	0.340833	0.358333	0.3425	0.375	0.404167	0.441667	0.509167	0.5075	0.585833	0.621667	0.611667	0.651667	0.673333	0.7775
SCM041	YC	2′-FL	b	OD605	0.0075	0.00416667	0.00666667	0.01	0.015	0.0191667	0.0225	0.035	0.0591667	0.0766667	0.109167	0.134167	0.183333	0.230833	0.286667	0.3375	0.354167	0.391667	0.415	0.440833	0.464167	0.446667	0.4575	0.451667	0.459167	0.463333	0.448333	0.455	0.4575	0.46	0.466667	0.478333	0.48	0.461667	0.468333	0.4925	0.509167	0.529167	0.515	0.575	0.575	0.5775	0.610833	0.6	0.655833
SCM041	YC	2′-FL	mean	OD605	0	0.00541667	0.00666667	0.01	0.0141667	0.0175	0.0208333	0.0279167	0.0425	0.055	0.0775	0.0983333	0.133333	0.17	0.205833	0.245417	0.271667	0.299167	0.311667	0.33375	0.360833	0.358333	0.36625	0.362083	0.37	0.37125	0.3625	0.375	0.369583	0.378333	0.387917	0.409583	0.419167	0.402083	0.421667	0.448333	0.475417	0.519167	0.51125	0.580417	0.598333	0.594583	0.63125	0.636667	0.716667
SCM041	RCM	no sugar	a	OD605	0.00666667	0.00333333	0.00833333	0.0125	0.0158333	0.0216667	0.03	0.0483333	0.0816667	0.1175	0.166667	0.2075	0.274167	0.339167	0.4425	0.515	0.538333	0.5625	0.619167	0.656667	0.655833	0.6125	0.623333	0.63	0.6225	0.615833	0.596667	0.593333	0.600833	0.593333	0.585833	0.580833	0.576667	0.5775	0.580833	0.576667	0.574167	0.566667	0.563333	0.564167	0.561667	0.561667	0.560833	0.556667	0.554167
SCM041	RCM	no sugar	b	OD605	-0.00666667	0.00416667	0.00916667	0.0133333	0.0166667	0.0225	0.0333333	0.045	0.0675	0.1	0.144167	0.199167	0.260833	0.338333	0.445	0.535833	0.601667	0.660833	0.7525	0.7675	0.8175	0.814167	0.849167	0.861667	0.859167	0.8375	0.8475	0.845833	0.875833	0.856667	0.853333	0.8475	0.855	0.861667	0.849167	0.85	0.858333	0.850833	0.844167	0.846667	0.8575	0.854167	0.850833	0.858333	0.858333
SCM041	RCM	no sugar	mean	OD605	0	0.00375	0.00875	0.0129167	0.01625	0.0220833	0.0316667	0.0466667	0.0745833	0.10875	0.155417	0.203333	0.2675	0.33875	0.44375	0.525417	0.57	0.611667	0.685833	0.712083	0.736667	0.713333	0.73625	0.745833	0.740833	0.726667	0.722083	0.719583	0.738333	0.725	0.719583	0.714167	0.715833	0.719583	0.715	0.713333	0.71625	0.70875	0.70375	0.705417	0.709583	0.707917	0.705833	0.7075	0.70625
SCM041	RCM	2′-FL	a	OD605	-0.0025	0.00833333	0.0125	0.0175	0.0225	0.0266667	0.0391667	0.0625	0.0991667	0.1325	0.1875	0.2075	0.2875	0.365	0.459167	0.5175	0.558333	0.535	0.633333	0.653333	0.629167	0.6225	0.639167	0.610833	0.605833	0.6025	0.599167	0.601667	0.596667	0.59	0.5825	0.588333	0.589167	0.5775	0.573333	0.565833	0.5675	0.569167	0.560833	0.56	0.5575	0.555833	0.558333	0.558333	0.554167
SCM041	RCM	2′-FL	b	OD605	0.0025	0.00833333	0.0125	0.0175	0.0225	0.0258333	0.035	0.0541667	0.0741667	0.095	0.113333	0.128333	0.170833	0.21	0.256667	0.279167	0.294167	0.284167	0.34	0.35	0.329167	0.320833	0.3575	0.3375	0.325	0.328333	0.3175	0.329167	0.34	0.343333	0.345833	0.36	0.3725	0.3775	0.383333	0.3875	0.395	0.3975	0.398333	0.399167	0.396667	0.4025	0.400833	0.399167	0.398333
SCM041	RCM	2′-FL	mean	OD605	0	0.00833333	0.0125	0.0175	0.0225	0.02625	0.0370833	0.0583333	0.0866667	0.11375	0.150417	0.167917	0.229167	0.2875	0.357917	0.398333	0.42625	0.409583	0.486667	0.501667	0.479167	0.471667	0.498333	0.474167	0.465417	0.465417	0.458333	0.465417	0.468333	0.466667	0.464167	0.474167	0.480833	0.4775	0.478333	0.476667	0.48125	0.483333	0.479583	0.479583	0.477083	0.479167	0.479583	0.47875	0.47625
SCM044	YC	no sugar	a	OD605	-0.00583333	0.00583333	0.00916667	0.0125	0.015	0.0183333	0.0208333	0.0258333	0.0283333	0.0291667	0.0325	0.0358333	0.0375	0.0391667	0.0441667	0.0416667	0.0425	0.0441667	0.0466667	0.055	0.0633333	0.0741667	0.085	0.1025	0.123333	0.145	0.16	0.174167	0.185	0.195	0.210833	0.225	0.2325	0.238333	0.2475	0.2525	0.260833	0.258333	0.255833	0.264167	0.260833	0.26	0.251667	0.244167	0.25
SCM044	YC	no sugar	b	OD605	0.00583333	0.00333333	0.00583333	0.0075	0.00916667	0.0125	0.0158333	0.0191667	0.02	0.0225	0.0258333	0.03	0.0325	0.0366667	0.0425	0.0391667	0.0416667	0.0508333	0.0641667	0.0933333	0.139167	0.210833	0.315833	0.455833	0.624167	0.789167	0.915833	1.0025	1.0575	1.09583	1.1325	1.155	1.16167	1.16333	1.15	1.16083	1.1425	1.10833	1.09167	1.10667	1.10917	1.0775	1.08583	1.07667	1.07583
SCM044	YC	no sugar	mean	OD605	0	0.00458333	0.0075	0.01	0.0120833	0.0154167	0.0183333	0.0225	0.0241667	0.0258333	0.0291667	0.0329167	0.035	0.0379167	0.0433333	0.0404167	0.0420833	0.0475	0.0554167	0.0741667	0.10125	0.1425	0.200417	0.279167	0.37375	0.467083	0.537917	0.588333	0.62125	0.645417	0.671667	0.69	0.697083	0.700833	0.69875	0.706667	0.701667	0.683333	0.67375	0.685417	0.685	0.66875	0.66875	0.660417	0.662917
SCM044	YC	2′-FL	a	OD605	-0.000833333	0.00416667	0.00833333	0.0108333	0.0116667	0.015	0.0158333	0.0191667	0.0208333	0.0241667	0.0275	0.0316667	0.0316667	0.0366667	0.0441667	0.0516667	0.0666667	0.0891667	0.115833	0.146667	0.181667	0.209167	0.220833	0.258333	0.275	0.290833	0.3	0.305	0.295	0.299167	0.295	0.301667	0.2975	0.296667	0.304167	0.31	0.315	0.305	0.3025	0.3125	0.321667	0.321667	0.3175	0.315	0.328333
SCM044	YC	2′-FL	b	OD605	0.000833333	0.00666667	0.0108333	0.0141667	0.0175	0.0216667	0.0241667	0.03	0.0525	0.0725	0.1075	0.1225	0.14	0.1825	0.229167	0.275833	0.318333	0.325	0.375833	0.4275	0.438333	0.450833	0.468333	0.478333	0.4675	0.479167	0.48	0.474167	0.4725	0.4775	0.4675	0.4625	0.454167	0.455	0.459167	0.461667	0.461667	0.456667	0.456667	0.459167	0.464167	0.465833	0.46	0.454167	0.456667
SCM044	YC	2′-FL	mean	OD605	0	0.00541667	0.00958333	0.0125	0.0145833	0.0183333	0.02	0.0245833	0.0366667	0.0483333	0.0675	0.0770833	0.0858333	0.109583	0.136667	0.16375	0.1925	0.207083	0.245833	0.287083	0.31	0.33	0.344583	0.368333	0.37125	0.385	0.39	0.389583	0.38375	0.388333	0.38125	0.382083	0.375833	0.375833	0.381667	0.385833	0.388333	0.380833	0.379583	0.385833	0.392917	0.39375	0.38875	0.384583	0.3925
SCM044	RCM	no sugar	a	OD605	0.00666667	0.00833333	0.0125	0.0166667	0.02	0.025	0.0308333	0.0425	0.0808333	0.124167	0.190833	0.216667	0.26	0.323333	0.398333	0.493333	0.569167	0.555	0.630833	0.704167	0.709167	0.689167	0.684167	0.663333	0.663333	0.6425	0.624167	0.615833	0.624167	0.635833	0.618333	0.618333	0.615	0.609167	0.6075	0.605833	0.595833	0.5925	0.596667	0.595	0.5925	0.594167	0.589167	0.583333	0.58
SCM044	RCM	no sugar	b	OD605	-0.00666667	0.00833333	0.01	0.015	0.0166667	0.0208333	0.0291667	0.04	0.0608333	0.111667	0.1775	0.216667	0.280833	0.355833	0.425	0.539167	0.6425	0.701667	0.78	0.840833	0.855833	0.914167	0.8675	0.950833	0.936667	0.945	0.905833	0.93	0.915	0.924167	0.918333	0.919167	0.914167	0.913333	0.91	0.91	0.905	0.9025	0.901667	0.898333	0.895	0.895833	0.8925	0.889167	0.885833
SCM044	RCM	no sugar	mean	OD605	0	0.00833333	0.01125	0.0158333	0.0183333	0.0229167	0.03	0.04125	0.0708333	0.117917	0.184167	0.216667	0.270417	0.339583	0.411667	0.51625	0.605833	0.628333	0.705417	0.7725	0.7825	0.801667	0.775833	0.807083	0.8	0.79375	0.765	0.772917	0.769583	0.78	0.768333	0.76875	0.764583	0.76125	0.75875	0.757917	0.750417	0.7475	0.749167	0.746667	0.74375	0.745	0.740833	0.73625	0.732917
SCM044	RCM	2′-FL	a	OD605	-0.00166667	0.00833333	0.0133333	0.0175	0.0233333	0.03	0.035	0.0533333	0.0958333	0.154167	0.204167	0.231667	0.255833	0.333333	0.418333	0.508333	0.5675	0.6425	0.716667	0.744167	0.741667	0.743333	0.718333	0.680833	0.700833	0.7	0.665833	0.665833	0.653333	0.656667	0.649167	0.646667	0.64	0.645833	0.639167	0.630833	0.629167	0.6275	0.6275	0.620833	0.621667	0.625833	0.618333	0.6275	0.6175
SCM044	RCM	2′-FL	b	OD605	0.00166667	0.0075	0.0125	0.015	0.02	0.0241667	0.0275	0.0366667	0.06	0.0941667	0.1175	0.138333	0.153333	0.1975	0.245	0.294167	0.308333	0.338333	0.378333	0.385	0.385	0.389167	0.3725	0.350833	0.370833	0.361667	0.351667	0.350833	0.3475	0.349167	0.346667	0.346667	0.341667	0.344167	0.344167	0.340833	0.3375	0.335833	0.3375	0.335	0.335	0.336667	0.335	0.336667	0.333333
SCM044	RCM	2′-FL	mean	OD605	0	0.00791667	0.0129167	0.01625	0.0216667	0.0270833	0.03125	0.045	0.0779167	0.124167	0.160833	0.185	0.204583	0.265417	0.331667	0.40125	0.437917	0.490417	0.5475	0.564583	0.563333	0.56625	0.545417	0.515833	0.535833	0.530833	0.50875	0.508333	0.500417	0.502917	0.497917	0.496667	0.490833	0.495	0.491667	0.485833	0.483333	0.481667	0.4825	0.477917	0.478333	0.48125	0.476667	0.482083	0.475417
[truncated: 100 more columns]

## Sheet: SF4a
Source data for Supplementary Figure 4a
Growth of four JCM and three clinical C. perfringens strains
Strain	Carbon	Replicate	Time (h)	0	12	24	48
JCM 1290	no sugar	a	OD600	0.01	0	0	n.a.
JCM 1290	no sugar	b	OD600	0.01	0	0.03	n.a.
JCM 1290	no sugar	mean	OD600	0.01	0	0.015	n.a.
JCM 1290	HMOs	a	OD600	0.01	1.275	0.88	n.a.
JCM 1290	HMOs	b	OD600	0.01	1.19833	1.05333	n.a.
JCM 1290	HMOs	mean	OD600	0.01	1.23667	0.966667	n.a.
JCM 3816	no sugar	a	OD600	0.01	0.0133333	0.00666667	n.a.
JCM 3816	no sugar	b	OD600	0.01	0.06	0.00666667	n.a.
JCM 3816	no sugar	mean	OD600	0.01	0.0366667	0.00666667	n.a.
JCM 3816	HMOs	a	OD600	0.01	3.635	2.50333	n.a.
JCM 3816	HMOs	b	OD600	0.01	3.71167	3.34	n.a.
JCM 3816	HMOs	mean	OD600	0.01	3.67333	2.92167	n.a.
JCM 3817	no sugar	a	OD600	0.01	0	0.0233333	n.a.
JCM 3817	no sugar	b	OD600	0.01	0	0.00333333	n.a.
JCM 3817	no sugar	mean	OD600	0.01	0	0.0133333	n.a.
JCM 3817	HMOs	a	OD600	0.01	0.588333	0.956667	n.a.
JCM 3817	HMOs	b	OD600	0.01	0.395	1.34333	n.a.
JCM 3817	HMOs	mean	OD600	0.01	0.491667	1.15	n.a.
JCM 3818	no sugar	a	OD600	0.01	0.04	0.0333333	n.a.
JCM 3818	no sugar	b	OD600	0.01	0.0433333	0	n.a.
JCM 3818	no sugar	mean	OD600	0.01	0.0416667	0.0166667	n.a.
JCM 3818	HMOs	a	OD600	0.01	0.445	1.44	n.a.
JCM 3818	HMOs	b	OD600	0.01	0.321667	1.27667	n.a.
JCM 3818	HMOs	mean	OD600	0.01	0.383333	1.35833	n.a.
SCM023	no sugar	a	OD600	0.01	0.0766667	0.0666667	n.a.
SCM023	no sugar	b	OD600	0.01	0.0633333	0.04	n.a.
SCM023	no sugar	mean	OD600	0.01	0.07	0.0533333	n.a.
SCM023	HMOs	a	OD600	0.01	0.838333	0.953333	n.a.
SCM023	HMOs	b	OD600	0.01	0.818333	0.903333	n.a.
SCM023	HMOs	mean	OD600	0.01	0.828333	0.928333	n.a.
SCM041	no sugar	a	OD600	0.01	0.05	n.a.	0.218333
SCM041	no sugar	b	OD600	0.01	0	n.a.	0
SCM041	no sugar	mean	OD600	0.01	0.025	n.a.	0.109167
SCM041	HMOs	a	OD600	0.01	0.675	n.a.	0.668333
SCM041	HMOs	b	OD600	0.01	0.541667	n.a.	0.591667
SCM041	HMOs	mean	OD600	0.01	0.608333	n.a.	0.63
SCM044	no sugar	a	OD600	0.01	0.146667	n.a.	0.341667
SCM044	no sugar	b	OD600	0.01	0.09	n.a.	0.141667
SCM044	no sugar	mean	OD600	0.01	0.118333	n.a.	0.241667
SCM044	HMOs	a	OD600	0.01	0.618333	n.a.	0.958333
SCM044	HMOs	b	OD600	0.01	0.831667	n.a.	1.10167
SCM044	HMOs	mean	OD600	0.01	0.725	n.a.	1.03

[truncated: 8 more sheets: SF6a, SF6b, SF7a,b, SF10a,b, SF10c,d,e, SF11a, SF11b,c,d, SF12]
