# Supplementary material for: In vitro competition with Bifidobacterium strains impairs potentially pathogenic growth of Clostridium perfringens on 2′-fucosyllactose
Source: Gut Microbes. 2025 Mar 18;17(1):2478306. doi: 10.1080/19490976.2025.2478306 (PMC11956901; doi:10.1080/19490976.2025.2478306)
Supplement: Supplemental Material [file KGMI_A_2478306_SM9322.zip › Supplementary Tables.xlsx]

## Sheet: 1
Supplementary Table 1 | Transcriptome read stats
Sample	Filtered_reads			Category	Total_read_pairs	Pseudoaligned_read_pairs	Not_aligned_read_pairs
10007_12h_A_S28_R1_001	20068844			10007_12h_A_S28_R1_tr	10034422	1447391	8587031
10007_12h_B_S29_R1_001	12569840			10007_12h_B_S29_R1_tr	6284920	858657	5426263
10007_12h_C_S30_R1_001	13315334			10007_12h_C_S30_R1_tr	6657667	991528	5666139
10007_6h_A_S13_R1_001	10705984			10007_6h_A_S13_R1_tr	5352992	4211887	1141105
10007_6h_B_S14_R1_001	27007128			10007_6h_B_S14_R1_tr	13503564	10747190	2756374
10007_6h_C_S16_R1_001	13473150			10007_6h_C_S16_R1_tr	6736575	5318886	1417689
1851_12h_A_S34_R1_001	36123180			1851_12h_A_S34_R1_tr	18061590	8910196	9151394
1851_12h_B_S35_R1_001	9255212			1851_12h_B_S35_R1_tr	4627606	2481854	2145752
1851_12h_C_S36_R1_001	10003618			1851_12h_C_S36_R1_tr	5001809	2678803	2323006
1851_6h_A_S19_R1_001	14108208			1851_6h_A_S19_R1_tr	7054104	6007160	1046944
1851_6h_B_S32_R1_001	9488456			1851_6h_B_S32_R1_tr	4744228	4030088	714140
1851_6h_C_S33_R1_001	8729670			1851_6h_C_S33_R1_tr	4364835	3654900	709935
FL_A_S43_R1_001	15551018			FL_A_S43_R1_tr	7775509	7088599	686910
FL_B_S44_R1_001	9814134			FL_B_S44_R1_tr	4907067	4481474	425593
FL_C_S45_R1_001	15231546			FL_C_S45_R1_tr	7615773	6992922	622851
Lac_A_S40_R1_001	16600168			Lac_A_S40_R1_tr	8300084	7589638	710446
Lac_B_S41_R1_001	24244808			Lac_B_S41_R1_tr	12122404	11064111	1058293
Lac_C_S42_R1_001	29613692			Lac_C_S42_R1_tr	14806846	13515791	1291055
alone_12h_A_S25_R1_001	13229572			alone_12h_A_S25_R1_tr	6614786	5869481	745305
alone_12h_B_S26_R1_001	16022178			alone_12h_B_S26_R1_tr	8011089	7123571	887518
alone_12h_C_S27_R1_001	14782824			alone_12h_C_S27_R1_tr	7391412	6637933	753479
alone_6h_A_S10_R1_001	66601860			alone_6h_A_S10_R1_tr	33300930	29097185	4203745
alone_6h_B_S11_R1_001	8820910			alone_6h_B_S11_R1_tr	4410455	3791333	619122
alone_6h_C_S12_R1_001	12957960			alone_6h_C_S12_R1_tr	6478980	5645946	833034
fucP_mutant_12h_A_S37_R1_001	13483336			fucP_mutant_12h_A_S37_R1_tr	6741668	3610641	3131027
fucP_mutant_12h_B_S38_R1_001	12770418			fucP_mutant_12h_B_S38_R1_tr	6385209	3696875	2688334
fucP_mutant_12h_C_S39_R1_001	11236168			fucP_mutant_12h_C_S39_R1_tr	5618084	3253980	2364104
fucP_mutant_6h_A_S22_R1_001	11757900			fucP_mutant_6h_A_S22_R1_tr	5878950	4933266	945684
fucP_mutant_6h_B_S23_R1_001	12715756			fucP_mutant_6h_B_S23_R1_tr	6357878	5371603	986275
fucP_mutant_6h_C_S24_R1_001	9426330			fucP_mutant_6h_C_S24_R1_tr	4713165	3932413	780752
fumC_mutant_12h_A_S31_R1_001	10775884			fumC_mutant_12h_A_S31_R1_tr	5387942	4165073	1222869
fumC_mutant_12h_B_S20_R1_001	23120734			fumC_mutant_12h_B_S20_R1_tr	11560367	8946452	2613915
fumC_mutant_12h_C_S21_R1_001	10380450			fumC_mutant_12h_C_S21_R1_tr	5190225	4009947	1180278
fumC_mutant_6h_A_S15_R1_001	19972620			fumC_mutant_6h_A_S15_R1_tr	9986310	8606038	1380272
fumC_mutant_6h_B_S17_R1_001	10409988			fumC_mutant_6h_B_S17_R1_tr	5204994	4437100	767894
fumC_mutant_6h_C_S18_R1_001	5154708			fumC_mutant_6h_C_S18_R1_tr	2577354	2158895	418459
average	1.60979e+07			average	8.04894e+06	6.03774e+06	2.01119e+06
SD	1.08033e+07			SD	5.40164e+06	4.87944e+06	2.13084e+06

## Sheet: 2
Supplementary Table 2 | Differentially expressed genes of C. perfringens (2′-FL vs. Lac).
locus_tag	annotation	log2FC (2′-FL/Lac)	AveExpr	adj.P.Val	Pathway
CPF_RS05165	L-fucose isomerase (EC 5.3.1.25)	13.083	9.14227	1.68e-13	Fucose utilzation
CPF_RS05180	L-fuculose phosphate aldolase (EC 4.1.2.17)	12.8886	7.78159	2.31e-13	Fucose utilzation
CPF_RS05170	L-fuculokinase (EC 2.7.1.51)	12.837	10.1769	6.09e-15	Fucose utilzation
CPF_RS05175	L-fucose mutarotase (EC 5.1.3.29)	12.7155	5.26351	5.65e-12	Fucose utilzation
CPF_RS05185	Fucose permease	11.1634	9.68478	1.27e-17	Fucose utilzation
CPF_RS05155	Lactaldehyde dehydrogenase involved in fucose utilization (EC 1.2.1.22)	7.00319	9.17471	5.31e-27	Fucose utilzation
CPF_RS05785	1,3-propanediol dehydrogenase (EC 1.1.1.202)	6.80983	5.74808	4.69e-18	Propanediol utilization
CPF_RS05770	Glycerol dehydratase reactivation factor small subunit	6.71259	0.712057	3.11e-11	Propanediol utilization
CPF_RS05775	Cob(I)alamin adenosyltransferase (EC 2.5.1.17) @ ATP:Cob(I)alamin adenosyltransferase (EC 2.5.1.17), propanediol utilization	6.68353	2.66448	7.6e-13	Propanediol utilization
CPF_RS05750	Propanediol dehydratase large subunit (EC 4.2.1.28)	6.6668	4.37325	5.42e-16	Propanediol utilization
CPF_RS05780	Cob(I)alamin adenosyltransferase (EC 2.5.1.17) @ ATP:Cob(I)alamin adenosyltransferase (EC 2.5.1.17), propanediol utilization	6.58072	4.31751	1.74e-15	Propanediol utilization
CPF_RS05765	Propanediol dehydratase reactivation factor large subunit	6.52387	4.68223	2.95e-16	Propanediol utilization
CPF_RS05755	Propanediol dehydratase medium subunit (EC 4.2.1.28)	6.47574	4.51077	2.42e-16	Propanediol utilization
CPF_RS05760	Propanediol dehydratase small subunit (EC 4.2.1.28)	6.41826	3.47988	8.33e-17	Propanediol utilization
CPF_RS00515	Glycerol dehydrogenase (EC 1.1.1.6)	5.40845	3.23353	9.68e-14
CPF_RS14705	Dihydroxyacetone kinase, ATP-dependent (EC 2.7.1.29)	5.3023	3.65365	3.24e-15
CPF_RS11790	NA	4.83804	-2.37461	0.000303
CPF_RS00455	5-keto-2-deoxygluconokinase (EC 2.7.1.92)	4.33237	3.38925	0.000275	Inositol utilization
CPF_RS02415	dTDP-glucose 4,6-dehydratase (EC 4.2.1.46)	4.20639	1.80035	0.00699848
CPF_RS04580	putative phage repressor	4.17513	-0.496775	0.000337
CPF_RS05190	Transcriptional regulator, Xre family	4.08435	3.00122	1.74e-10
CPF_RS03590	N-acetylneuraminate epimerase (EC 5.1.3.24)	3.9375	2.57768	0.000591	NeuAc utilization
CPF_RS04660	NA	3.73877	-1.00477	0.00368644
CPF_RS11370	Putative kinase	3.44994	-2.36745	0.00746119
CPF_RS07630	hypothetical protein	3.41327	0.314352	0.00160178
CPF_RS00450	5-keto-2-deoxy-D-gluconate-6 phosphate aldolase (EC 4.1.2.29)	3.40935	3.8537	0.0003	Inositol utilization
CPF_RS04720	conserved hypothetical protein	3.37296	0.5665	0.000443
CPF_RS00480	Sodium/myo-inositol cotransporter	3.32549	6.71603	3.05e-07	Inositol utilization
CPF_RS05450	FIG00520064: hypothetical protein	3.28985	-1.72479	0.00346725
CPF_RS04590	hypothetical protein	3.27195	0.0838965	0.00748264
CPF_RS00485	Myo-inositol 2-dehydrogenase 1 (EC 1.1.1.18)	3.06001	5.35484	3.26e-06	Inositol utilization
CPF_RS04615	hypothetical protein	2.8507	-0.522834	0.00739478
CPF_RS00835	Carbamate kinase (EC 2.7.2.2)	2.82542	10.829	5.14e-18	Arginine deimination
CPF_RS00840	Arginine pathway regulatory protein ArgR, repressor of arg regulon	2.79654	10.2016	2.21e-19	Arginine deimination
CPF_RS04220	Glycerate kinase (EC 2.7.1.31)	2.75296	0.970143	7.04e-05
CPF_RS00465	Epi-inositol hydrolase (EC 3.7.1.-)	2.73705	7.08753	1.03e-07	Inositol utilization
CPF_RS02660	Sialidase (EC 3.2.1.18)	2.72577	7.88316	1.8e-16	GH33
CPF_RS04625	Recombinational DNA repair protein RecT (prophage associated)	2.71108	2.60923	0.000214
CPF_RS03355	Phosphoribosylaminoimidazole-succinocarboxamide synthase (EC 6.3.2.6)	2.66596	2.72539	1.64e-09
CPF_RS00475	Inosose dehydratase (EC 4.2.1.44)	2.59827	4.6673	0.000958	Inositol utilization
CPF_RS00445	Fe-containing alcohol dehydrogenase	2.56305	5.02111	0.000192	Inositol utilization
CPF_RS04710	putative phage major capsid protein	2.54955	2.75815	8.2e-06
CPF_RS01980	Hyaluronate lyase precursor (EC 4.2.2.1)	2.50048	5.94554	2.11e-17
CPF_RS04215	D-glycerate transporter (predicted)	2.49898	2.47643	1.42e-08
CPF_RS00825	Ornithine carbamoyltransferase (EC 2.1.3.3)	2.48525	14.4696	3.16e-19	Arginine deimination
CPF_RS02345	UDP-glucose dehydrogenase (EC 1.1.1.22)	2.46822	3.30538	3e-08
CPF_RS00820	Arginine deiminase (EC 3.5.3.6)	2.42118	12.6204	4.12e-22	Arginine deimination
CPF_RS02350	NA	2.4147	2.80205	6.95e-10
CPF_RS07700	hypothetical protein	2.41042	-0.686139	0.00124205
CPF_RS03990	FIG00516346: hypothetical protein	2.40823	4.55643	2e-06
CPF_RS06375	5'-methylthioadenosine nucleosidase (EC 3.2.2.16) @ S-adenosylhomocysteine nucleosidase (EC 3.2.2.9)	2.402	2.05037	4.81e-09
CPF_RS00830	Arginine/ornithine antiporter ArcD	2.37153	10.379	3.71e-18	Arginine deimination
CPF_RS03925	pirin family protein	2.3316	0.341794	0.000958
CPF_RS14215	Guanine-hypoxanthine permease	2.30943	4.13686	2.33e-08
CPF_RS07665	Phage protein	2.29273	1.59396	0.00109327
CPF_RS04000	Ferrichrome-binding periplasmic protein precursor (TC 3.A.1.14.3)	2.24556	1.89692	0.000763
CPF_RS05195	FIG00515387: hypothetical protein	2.23942	3.97371	5.28e-10
CPF_RS02355	exopolysaccharide biosynthesis protein	2.2222	2.28106	5.55e-08
CPF_RS02335	Undecaprenyl-phosphate galactosephosphotransferase (EC 2.7.8.6)	2.22036	1.81286	2.57e-06
CPF_RS01245	Phosphoserine phosphatase (EC 3.1.3.3)	2.21686	8.7224	1.77e-17
CPF_RS04585	hypothetical protein	2.1997	3.0439	0.000534
CPF_RS05340	Pullulanase (EC 3.2.1.41)	2.16817	7.74637	3.66e-11
CPF_RS05480	Sugar ABC transporter, permease protein	2.14432	3.04027	3.23e-05
CPF_RS00910	Predicted sialic acid transporter	2.14227	8.18178	1.97e-14	NeuAc utilization
CPF_RS04415	Acetaldehyde dehydrogenase (EC 1.2.1.10) @ Acetaldehyde dehydrogenase (EC 1.2.1.10), ethanolamine utilization cluster	2.1274	8.68495	9.3e-09	Ethanolamine utilization
CPF_RS08630	FIG00520401: hypothetical protein	2.09302	0.465448	0.00193075
CPF_RS03350	N5-carboxyaminoimidazole ribonucleotide mutase (EC 5.4.99.18)	2.05523	5.50337	2.75e-12
CPF_RS12010	Ribose 5-phosphate isomerase B (EC 5.3.1.6)	2.05461	3.25041	1.21e-11
CPF_RS05470	Multiple sugar ABC transporter, substrate-binding protein	2.0539	5.1466	4.26e-09
CPF_RS02340	NA	2.05326	0.257273	0.00199143
CPF_RS04405	Ethanolamine utilization polyhedral-body-like protein EutL	2.0457	6.75838	9.14e-05	Ethanolamine utilization
CPF_RS00905	N-acetylneuraminate lyase (EC 4.1.3.3)	2.0324	8.37617	1.89e-14	NeuAc utilization
CPF_RS03365	Phosphoribosylformylglycinamidine cyclo-ligase (EC 6.3.3.1)	2.02206	2.90929	7.61e-10
CPF_RS14065	Glycerol kinase (EC 2.7.1.30)	2.01828	5.65461	1.27e-12
CPF_RS03685	hypothetical protein	2.00854	7.70627	2.52e-11
CPF_RS04395	Ethanolamine ammonia-lyase heavy chain (EC 4.3.1.7)	2.00529	7.48376	9.37e-07	Ethanolamine utilization
CPF_RS00915	Putative sugar isomerase involved in processing of exogenous sialic acid	1.98009	4.52397	9.17e-07	NeuAc utilization
CPF_RS05300	Multiple sugar ABC transporter, substrate-binding protein	1.97242	7.59999	3.05e-14
CPF_RS13330	Translation elongation factor Tu	1.95865	13.4126	9.13e-24
CPF_RS11785	2',3'-cyclic-nucleotide 2'-phosphodiesterase (EC 3.1.4.16)	1.95544	6.03111	5.73e-11
CPF_RS05485	FIG00513205: hypothetical protein	1.95225	2.34774	0.00768515
CPF_RS00470	Myo-inositol 2-dehydrogenase 1 (EC 1.1.1.18)	1.94149	6.59697	3.64e-06	Inositol utilization
CPF_RS11375	Multiple sugar ABC transporter, substrate-binding protein	1.93184	4.91657	2.47e-08
CPF_RS05520	FIG00516178: hypothetical protein	1.92252	7.35719	5.05e-07
CPF_RS03360	Amidophosphoribosyltransferase (EC 2.4.2.14)	1.91833	4.15338	2.38e-12
CPF_RS04250	Alanine racemase (EC 5.1.1.1)	1.87567	3.92242	6.08e-09
CPF_RS13830	MATE efflux family protein	1.87517	-0.513126	0.00647255
CPF_RS12945	Maltose/maltodextrin ABC transporter, substrate binding periplasmic protein MalE	1.83474	7.47282	1.35e-10
CPF_RS07720	Phage terminase large subunit	1.83456	1.96295	0.0049433
CPF_RS04730	FIG00527433: hypothetical protein	1.82983	1.56791	0.00775408
CPF_RS13260	Translation elongation factor Tu	1.82742	12.9529	4.3e-23
CPF_RS11245	Deoxyribose-phosphate aldolase (EC 4.1.2.4)	1.82468	5.84962	2.98e-13
CPF_RS04755	Phage tail length tape-measure protein	1.80773	3.83988	2.14e-06
CPF_RS03345	Phosphoribosylformylglycinamidine synthase, synthetase subunit (EC 6.3.5.3) / Phosphoribosylformylglycinamidine synthase, glutamine amidotransferase subunit (EC 6.3.5.3)	1.8053	4.77363	1.21e-09
CPF_RS13325	LSU ribosomal protein L33p @ LSU ribosomal protein L33p, zinc-dependent	1.79398	8.40416	1.58e-17
CPF_RS00505	Acryloyl-CoA reductase (EC 1.3.1.95)	1.79089	3.41029	0.00478113
CPF_RS03680	Carbon starvation protein A	1.79001	8.6489	3.03e-12
CPF_RS04390	Ethanolamine utilization protein EutA	1.78532	7.5751	4.48e-06	Ethanolamine utilization
CPF_RS07135	Multiple sugar ABC transporter, substrate-binding protein	1.78439	5.95111	1.44e-10
CPF_RS04425	ATP:Cob(I)alamin adenosyltransferase (EC 2.5.1.17) @ ATP:Cob(I)alamin adenosyltransferase (EC 2.5.1.17), ethanolamine utilization	1.77578	7.91975	5.46e-07	Ethanolamine utilization
CPF_RS10410	Phenylalanyl-tRNA synthetase alpha chain (EC 6.1.1.20)	1.77419	4.84255	1.87e-11
CPF_RS10405	Phenylalanyl-tRNA synthetase beta chain (EC 6.1.1.20)	1.76026	7.95988	2.35e-16
CPF_RS02760	Lacto-N-biose phosphorylase (EC 2.4.1.211)	1.74471	4.38162	1.19e-05	GH112
CPF_RS03410	Transaldolase (EC 2.2.1.2)	1.74254	7.08963	8.13e-15
CPF_RS14035	Thiaminase II (EC 3.5.99.2) involved in salvage of thiamin pyrimidine moiety	1.73352	-0.513436	0.00112001
CPF_RS10990	Radical SAM domain linked to preQ0 transport	1.73116	0.610301	0.0014915
CPF_RS00495	Lactoyl-CoA dehydratase, predicted (EC 4.2.1.54) / 3-hydroxybutyryl-CoA dehydratase (EC 4.2.1.55)	1.72905	3.38939	0.0032019
CPF_RS08010	FIG00517158: hypothetical protein	1.72705	0.438307	0.00291741
CPF_RS04775	FIG00522868: hypothetical protein	1.72341	5.25535	8.8e-12
CPF_RS10745	2',3'-cyclic-nucleotide 2'-phosphodiesterase (EC 3.1.4.16) / 5'-nucleotidase (EC 3.1.3.5)	1.70236	11.4805	8.62e-22
CPF_RS14075	Glycerol uptake facilitator protein	1.6976	7.57228	6.17e-14
CPF_RS05490	Alpha,alpha-trehalose phosphorylase (2.4.1.64)	1.69654	2.85034	0.00118025
CPF_RS03375	IMP cyclohydrolase (EC 3.5.4.10) / Phosphoribosylaminoimidazolecarboxamide formyltransferase (EC 2.1.2.3)	1.68872	3.29257	6.87e-08
CPF_RS00950	Transmembrane component CbiQ of energizing module of cobalt ECF transporter	1.68042	3.17214	1.1e-09
CPF_RS03585	Sialidase (EC 3.2.1.18)	1.67895	5.40253	2.31e-06	NeuAc utilization, GH33
CPF_RS07130	NADPH-dependent butanol dehydrogenase	1.6762	2.17253	0.0001
CPF_RS04400	Ethanolamine ammonia-lyase light chain (EC 4.3.1.7)	1.66241	6.18095	0.00573785	Ethanolamine utilization
CPF_RS06275	Multiple sugar ABC transporter, substrate-binding protein	1.65915	7.85856	1.57e-14
CPF_RS05460	Two-component response regulator yesN	1.65224	4.09166	4.06e-06
CPF_RS14010	Isoleucyl-tRNA synthetase (EC 6.1.1.5)	1.64916	9.75282	7.83e-17
CPF_RS03370	Phosphoribosylglycinamide formyltransferase (EC 2.1.2.2)	1.63858	2.86694	1.62e-07
CPF_RS14465	Adenylosuccinate synthetase (EC 6.3.4.4)	1.62948	4.93754	1.34e-10
CPF_RS13805	Asparaginyl-tRNA synthetase (EC 6.1.1.22)	1.6134	7.75135	4.69e-18
CPF_RS07395	Lyzozyme M1 (1,4-beta-N-acetylmuramidase) (EC 3.2.1.17)	1.60948	3.56493	6.25e-10
CPF_RS08015	DEAD-box ATP-dependent RNA helicase CshA (EC 3.6.4.13)	1.60129	4.64304	8.81e-09
CPF_RS03980	Putative inner membrane protein	1.59382	8.8171	3.72e-11
CPF_RS11865	N-acetylglucosamine-6-phosphate deacetylase (EC 3.5.1.25)	1.5922	8.49797	2.42e-16
CPF_RS02665	hypothetical protein	1.58697	7.41348	6.05e-12
CPF_RS14070	Glycerol-3-phosphate responsive antiterminator (mRNA-binding)	1.58381	7.55969	1.2e-11
CPF_RS05745	Propanediol utilization transcriptional activator	1.5786	3.31872	6.36e-10	Propanediol utilization
CPF_RS06070	regulatory protein	1.57858	3.80683	4.24e-06
CPF_RS03380	Phosphoribosylamine--glycine ligase (EC 6.3.4.13)	1.57653	2.87311	2.59e-09
CPF_RS00760	Putative surface protein	1.57621	2.25165	4.64e-06
CPF_RS09135	NA	1.5735	9.24137	3.07e-14
CPF_RS00955	ATPase component CbiO of energizing module of cobalt ECF transporter	1.56149	3.6302	1.87e-11
CPF_RS09140	Ribose ABC transport system, permease protein RbsC (TC 3.A.1.2.1)	1.55614	9.22002	2.53e-14
CPF_RS09745	Xanthine/uracil/thiamine/ascorbate permease family protein	1.544	1.40212	5.03e-06
CPF_RS03775	FIG00512724: hypothetical protein	1.54301	5.74391	4.9e-09
CPF_RS01895	Phosphopentomutase (EC 5.4.2.7)	1.52895	9.50393	4.96e-10
CPF_RS10585	Valyl-tRNA synthetase (EC 6.1.1.9)	1.5288	9.31228	2.41e-15
CPF_RS06080	L-serine dehydratase, alpha subunit (EC 4.3.1.17)	1.52873	4.32145	4.47e-05
CPF_RS09130	NA	1.52747	10.3231	2.09e-12
CPF_RS13315	Transcription antitermination protein NusG	1.5258	11.0358	3.46e-17
CPF_RS04410	Ethanolamine utilization polyhedral-body-like protein EutM	1.51971	5.7948	0.00419058	Ethanolamine utilization
CPF_RS09145	Ribose ABC transport system, ATP-binding protein RbsA (TC 3.A.1.2.1)	1.51569	8.36584	1.43e-10
CPF_RS08485	Substrate-specific component QueT (COG4708) of predicted queuosine-regulated ECF transporter	1.50162	5.01863	3.8e-13
CPF_RS10740	2',3'-cyclic-nucleotide 2'-phosphodiesterase (EC 3.1.4.16) / 5'-nucleotidase (EC 3.1.3.5)	1.49906	5.55085	1.07e-07
CPF_RS04210	Sugar diacid utilization regulator SdaR	1.49393	1.13871	0.00313007
CPF_RS00900	N-acetylmannosamine-6-phosphate 2-epimerase (EC 5.1.3.9)	1.49292	5.51731	5.84e-06	NeuAc utilization
CPF_RS12880	FIG00517296: hypothetical protein	1.48669	8.22266	9.41e-12
CPF_RS08155	FIG001614: Membrane protein	1.48554	6.5652	5.94e-08
CPF_RS05740	Two-component system sensor histidine kinase	1.47739	3.63503	1.89e-09	Propanediol utilization
CPF_RS07515	Hydroxymethylpyrimidine phosphate kinase ThiD (EC 2.7.4.7)	1.47209	-0.675522	0.000239
CPF_RS10995	Substrate-specific component STY3230 of queuosine-regulated ECF transporter	1.46195	2.49927	2.49e-08
CPF_RS11420	Two-component response regulator TrxR	1.4583	3.16932	2.56e-05
CPF_RS00940	Substrate-specific component CbiM of cobalt ECF transporter	1.45005	3.90761	5.35e-13
CPF_RS13320	Protein translocase subunit SecE	1.44735	8.68324	4.57e-18
CPF_RS08205	Precorrin-2 oxidase (EC 1.3.1.76) @ Sirohydrochlorin ferrochelatase activity of CysG (EC 4.99.1.4)	1.443	1.5078	0.000857
CPF_RS04435	Protein clustered with ethanolamine utilization	1.4406	7.49126	4.24e-06	Ethanolamine utilization
CPF_RS00945	Additional substrate-specific component CbiN of cobalt ECF transporter	1.43865	2.32432	5.56e-07
CPF_RS11390	Multiple sugar ABC transporter, membrane-spanning permease protein MsmG	1.43445	5.68386	1.75e-07
CPF_RS03790	Sodium:galactoside symporter family protein	1.41825	10.9551	1.49e-14
CPF_RS11780	Small acid-soluble spore protein, beta-type SASP	1.41217	5.66988	9.61e-10
CPF_RS00815	Beta-galactosidase (EC 3.2.1.23)	1.41048	7.83158	1.42e-10	GH42
CPF_RS14030	Substrate-specific component ThiT of thiamin ECF transporter	1.40982	-0.969458	0.00109236
CPF_RS10360	Alpha-L-fucosidase (EC 3.2.1.51)	1.40735	7.55752	3.2e-11	GH29
CPF_RS13310	LSU ribosomal protein L11p (L12e)	1.40662	10.5978	5.13e-18
CPF_RS12910	glycogen debranching enzyme-related protein	1.40475	5.43042	0.00121928
CPF_RS09150	D-ribose pyranase (EC 5.4.99.62)	1.40129	5.90713	9.75e-05
CPF_RS04365	Putative iron-containing NADPH-dependent propanol dehydrogenase	1.40093	6.74961	1.32e-07	Ethanolamine utilization
CPF_RS13925	Methionyl-tRNA synthetase (EC 6.1.1.10)	1.39573	7.66613	5.35e-16
CPF_RS01645	TldD protein, part of TldE/TldD proteolytic complex	1.3841	2.36647	0.000499
CPF_RS01890	Uridine phosphorylase (EC 2.4.2.3)	1.38264	6.96796	5.87e-09
CPF_RS13335	NA	1.37171	6.25917	0.00132659
CPF_RS08910	Transmembrane component MtsC of energizing module of methionine-regulated ECF transporter	1.35383	3.49921	1.21e-05
CPF_RS08325	PTS system, mannose-specific IIC component	1.34602	5.00424	1.07e-11
CPF_RS07335	Triosephosphate isomerase (EC 5.3.1.1)	1.33928	11.039	4.08e-17
CPF_RS00380	PTS system, glucose-specific IIA component (EC 2.7.1.69)	1.3354	8.19934	4.95e-12
CPF_RS03070	Transcriptional regulator	1.33309	6.73831	7.6e-13
CPF_RS09890	Alanyl-tRNA synthetase (EC 6.1.1.7)	1.32907	7.24696	5.35e-13
CPF_RS12940	Maltose/maltodextrin ABC transporter, permease protein MalF	1.32559	7.9593	7.52e-08
CPF_RS04045	D-alanine--D-alanine ligase (EC 6.3.2.4)	1.32476	2.78372	0.000444
CPF_RS01565	L-lactate permease	1.32011	8.1592	1.37e-05	Lactate metabolism
CPF_RS03675	Hydrolase, alpha/beta fold family	1.3148	5.4463	3.09e-08
CPF_RS07340	Phosphoglycerate kinase (EC 2.7.2.3)	1.30316	10.8712	2.44e-16
CPF_RS00225	Broad-substrate range phospholipase C (EC 3.1.4.3)	1.29683	10.1798	2.7e-11	Toxin
CPF_RS02630	Ferredoxin--sulfite reductase (EC 1.8.7.1)	1.2963	5.34213	0.00170923
CPF_RS12845	Threonyl-tRNA synthetase (EC 6.1.1.3)	1.29365	10.0011	2.58e-15
CPF_RS12950	hypothetical protein	1.29328	6.58986	1.68e-10
CPF_RS07400	D-alanine--D-alanine ligase (EC 6.3.2.4) ## cluster B	1.28946	3.35925	6.33e-07
CPF_RS11395	Multiple sugar ABC transporter, membrane-spanning permease protein MsmF	1.28836	4.77938	6.54e-06
CPF_RS00965	Acid phosphatase (EC 3.1.3.2)	1.27786	3.46273	1.26e-05
CPF_RS01065	Acetate kinase (EC 2.7.2.1)	1.27709	7.51898	3.96e-12
CPF_RS00065	NA	1.2765	3.02911	6.13e-05
CPF_RS12235	NA	1.2765	3.02911	6.13e-05
CPF_RS13550	NA	1.2765	3.02911	6.13e-05
CPF_RS12955	Multiple sugar ABC transporter, ATP-binding protein	1.2758	6.66687	2.26e-08
CPF_RS04430	Phosphate propanoyltransferase (EC 2.3.1.222)	1.2728	6.21043	0.000836	Ethanolamine utilization
CPF_RS00425	Glucokinase (EC 2.7.1.2)	1.26361	2.48674	0.00072
CPF_RS03730	Creatinine amidohydrolase (EC 3.5.2.10)	1.26009	4.94905	3.3e-10
CPF_RS01500	Transketolase, C-terminal section (EC 2.2.1.1)	1.25082	7.33811	2.48e-09
CPF_RS14055	putative oxidoreductase	1.24472	4.83979	3.61e-05
CPF_RS12935	Maltose/maltodextrin ABC transporter, permease protein MalG	1.23462	8.6439	1.12e-07
CPF_RS02360	hypothetical protein	1.22812	2.77808	0.000119
CPF_RS06770	Beta-lactamase (EC 3.5.2.6)	1.22786	11.4226	2.97e-08
CPF_RS02970	Peptide chain release factor 3	1.22259	6.23981	5.41e-12
CPF_RS04040	Endo-beta-N-acetylglucosaminidase (EC 3.2.1.96)	1.22196	11.1346	4.38e-12	GH85
CPF_RS08330	PTS system, IIB component (EC 2.7.1.69)	1.21331	5.23781	1e-09
CPF_RS12200	Lipoteichoic acid synthase LtaS Type IVb	1.21311	9.00363	1.65e-10
CPF_RS08320	PTS system, mannose-specific IID component	1.20883	5.09434	4.49e-11
CPF_RS12445	Glucose-6-phosphate isomerase (EC 5.3.1.9)	1.20677	9.57576	7.8e-15
CPF_RS12230	NA	1.20647	3.51106	0.00121623
CPF_RS13545	NA	1.20647	3.51106	0.00121623
CPF_RS11290	Pyruvate-flavodoxin oxidoreductase (EC 1.2.7.-)	1.20613	15.3486	4.07e-17
CPF_RS09125	Helicase, SNF2/RAD54 family	1.20215	10.2266	7.53e-13
CPF_RS13500	hypothetical protein	1.1946	2.18757	0.00884745
CPF_RS12920	4-alpha-glucanotransferase (amylomaltase) (EC 2.4.1.25)	1.19093	5.49089	0.00033
CPF_RS03930	FMN-dependent NADH-azoreductase (EC 1.7.1.6)	1.18731	3.43864	0.00623583
CPF_RS14060	Glycerol-3-phosphate dehydrogenase (EC 1.1.5.3)	1.18286	6.53874	8.98e-09
CPF_RS02795	Iron-sulfur cluster-binding protein	1.17402	2.33653	7.14e-05
CPF_RS07575	Fructose-bisphosphate aldolase class II (EC 4.1.2.13)	1.17014	9.25135	9.47e-16
CPF_RS12865	Glucosamine--fructose-6-phosphate aminotransferase [isomerizing] (EC 2.6.1.16)	1.16815	8.09066	3.85e-08
CPF_RS08600	Branched-chain amino acid aminotransferase (EC 2.6.1.42)	1.16537	5.24002	3.55e-08
CPF_RS13305	LSU ribosomal protein L1p (L10Ae)	1.16127	11.1134	2.87e-16
CPF_RS07740	Phage integrase family protein	1.1568	3.9636	2.16e-05
CPF_RS12055	CTP synthase (EC 6.3.4.2)	1.15513	6.40943	8.56e-09
CPF_RS02330	Tyrosine-protein kinase EpsD (EC 2.7.10.2)	1.14761	3.18218	0.000209
CPF_RS12810	hypothetical protein	1.13965	2.13838	0.0074514
CPF_RS03310	FIG00519547: hypothetical protein	1.13496	7.7166	6.25e-10
CPF_RS10370	Probable glycolate oxidase	1.13256	2.21107	0.00628558
CPF_RS01495	Transketolase, N-terminal section (EC 2.2.1.1)	1.13022	7.96997	4.67e-09
CPF_RS11000	preQ1-regulated inosine-uridine nucleoside hydrolase (EC 3.2.2.1)	1.11577	2.06052	6.2e-05
CPF_RS11045	Transcriptional repressor CcpN, MarR family ## Gluconeogenic gene regulation	1.11441	10.4354	1.21e-09
CPF_RS08130	Substrate-specific component PanT of predicted pantothenate ECF transporter	1.11308	7.99954	1.29e-11
CPF_RS03815	Hydrolase, alpha/beta fold family	1.11011	3.384	0.000617
CPF_RS04675	Phage terminase, large subunit, PBSX family	1.09926	4.31721	7.09e-07
CPF_RS01305	no significant homology. Putative N-terminal signal sequence and 9 putative transmembrane regions were found by PSORT.	1.09648	6.94008	5.28e-07
CPF_RS02975	hypothetical protein	1.09174	3.98336	1.13e-06
CPF_RS14165	Carbamoyl-phosphate synthase large chain (EC 6.3.5.5)	1.08889	3.48769	0.00279274
CPF_RS08135	peptidase, T4 family	1.08504	6.47513	2.53e-14
CPF_RS06550	4-hydroxy-3-methylbut-2-enyl diphosphate reductase (EC 1.17.1.2)	1.08203	5.81461	1.61e-07
CPF_RS05570	Ferredoxin-like domain fused to nitroreductase-like domain	1.08202	4.16863	0.00121928
CPF_RS07025	no significant homology.	1.08017	8.50655	2.89e-13
CPF_RS02150	FIG00513715: hypothetical protein	1.07451	3.39363	0.000424
CPF_RS08915	Duplicated ATPase component MtsB of energizing module of methionine-regulated ECF transporter	1.06937	2.45371	0.00052
CPF_RS04665	hypothetical protein	1.06843	2.13965	0.000767
CPF_RS12530	Type IV pilin PilA	1.05526	3.41714	0.000529
CPF_RS08150	Pyrrolidone-carboxylate peptidase (EC 3.4.19.3)	1.0532	5.71228	3.61e-05
CPF_RS00415	Elongation factor G-like protein TM_1651	1.0526	9.33674	1.33e-08
CPF_RS04670	terminase small subunit	1.05138	1.82983	0.00845324
CPF_RS13980	Multi antimicrobial extrusion protein (Na(+)/drug antiporter), MATE family of MDR efflux pumps	1.03327	4.01959	1.24e-05
CPF_RS07345	NAD-dependent glyceraldehyde-3-phosphate dehydrogenase (EC 1.2.1.12)	1.03277	13.8083	3.14e-16
CPF_RS07250	Predicted regulator for deoxynucleoside utilization, GntR family	1.02254	4.61827	9.74e-06
CPF_RS01780	Pyruvate kinase (EC 2.7.1.40)	1.02182	10.7925	8.08e-16
CPF_RS11500	Ribosomal protein L11 methyltransferase (EC 2.1.1.-)	1.02068	4.35958	7.06e-07
CPF_RS12000	UDP-N-acetylglucosamine 2-epimerase (EC 5.1.3.14)	1.01879	8.47131	3.8e-13
CPF_RS10825	Spermidine/putrescine import ABC transporter ATP-binding protein PotA (TC 3.A.1.11.1)	1.01689	3.09024	1.49e-05
CPF_RS13920	Methionyl-tRNA synthetase, clostridial paralog	1.0162	4.43879	1.71e-06
CPF_RS09755	Stage IV sporulation protein A	1.01608	4.6348	1.93e-06
CPF_RS02440	UTP--glucose-1-phosphate uridylyltransferase (EC 2.7.7.9)	1.01492	5.27907	2.62e-08
CPF_RS03285	FIG00520552: hypothetical protein	1.01296	6.49643	5.28e-06
CPF_RS02635	S-adenosylmethionine decarboxylase proenzyme (EC 4.1.1.50), prokaryotic class 1A	1.00986	4.20388	6.2e-05
CPF_RS03340	Phosphomethylpyrimidine synthase ThiC (EC 4.1.99.17)	1.00851	1.64972	0.00203888
CPF_RS00680	Permease of the drug/metabolite transporter (DMT) superfamily	1.00744	2.67705	0.00222622
CPF_RS02645	Spermidine synthase (EC 2.5.1.16)	1.00519	6.12323	2.47e-08
CPF_RS00330	5'-methylthioadenosine nucleosidase (EC 3.2.2.16) @ S-adenosylhomocysteine nucleosidase (EC 3.2.2.9)	1.00267	5.48808	3.48e-07
CPF_RS07170	hypothetical protein	1.00026	7.48622	1e-09	GH123
CPF_RS09355	Ribonuclease Y	-1.0017	11.8649	3.26e-06
CPF_RS07305	3'-to-5' exoribonuclease RNase R	-1.00588	8.83172	3.78e-10
CPF_RS00530	FIG00514624: hypothetical protein	-1.01517	6.40827	4.12e-05
CPF_RS13420	conserved hypothetical protein	-1.01645	6.0749	0.000914
CPF_RS14445	Acyl-acyl carrier protein thioesterase (EC 3.1.2.14)	-1.01997	3.61851	0.00245485
CPF_RS08775	FIG00518681: hypothetical protein	-1.02679	4.87103	6.81e-06
CPF_RS01975	Uncharacterized UPF0750 membrane protein	-1.04472	7.64867	9.54e-11
CPF_RS02040	Oligohyaluronate lyase (EC 4.2.2.-)	-1.04543	2.12504	0.000231
CPF_RS05560	FIG00517284: hypothetical protein	-1.06196	10.3993	2.57e-09
CPF_RS06420	Putative activity regulator of membrane protease YbbK	-1.06343	5.00115	4.27e-09
CPF_RS03855	Nitric oxide-dependent regulator DnrN or NorA	-1.06565	4.89229	0.00189084
CPF_RS01045	mechanosensitive ion channel family protein	-1.07535	6.23514	6.36e-06
CPF_RS08975	acetylxylan esterase( EC:3.1.1.72 )	-1.07719	3.61761	0.000217
CPF_RS06680	Lysine-specific permease	-1.07825	5.08861	3.02e-06
CPF_RS07500	ATP-dependent DNA helicase RecQ	-1.08783	1.79577	0.00847416
CPF_RS06470	Malonyl CoA-acyl carrier protein transacylase (EC 2.3.1.39)	-1.09527	6.5006	1.06e-10
CPF_RS02850	Glutaminase (EC 3.5.1.2)	-1.10245	5.22057	0.000169
CPF_RS15110	NA	-1.11852	6.02859	5.06e-08
CPF_RS06495	Biotin carboxylase of acetyl-CoA carboxylase (EC 6.3.4.14)	-1.1192	8.17122	3.17e-14
CPF_RS12630	Redox-sensing transcriptional repressor Rex	-1.12012	3.66958	0.000134
CPF_RS11595	Hydrolase (HAD superfamily), YqeK	-1.1248	2.95132	0.00500281
CPF_RS09295	Ferrous iron transport protein B	-1.12651	9.74052	1.77e-12
CPF_RS11995	3-ketoacyl-CoA thiolase (EC 2.3.1.16) @ Acetyl-CoA acetyltransferase (EC 2.3.1.9)	-1.1394	8.43276	2.34e-14
CPF_RS00525	probable multidrug resistance protein	-1.14098	4.26115	0.00371886
CPF_RS03885	Metallo-beta-lactamase family protein	-1.16899	5.70538	1.42e-06
CPF_RS00850	Large-conductance mechanosensitive channel	-1.17311	5.35354	7.04e-07
CPF_RS05105	FIG00524460: hypothetical protein	-1.17873	2.43192	0.000214
CPF_RS01425	FIG00515603: hypothetical protein	-1.18617	4.61448	3.32e-06
CPF_RS14440	Acyl-acyl carrier protein thioesterase (EC 3.1.2.14)	-1.19122	4.62999	5.15e-05
CPF_RS09880	Putative pre-16S rRNA nuclease	-1.19361	5.4511	0.00968922
CPF_RS01790	Oxidoreductase, short-chain dehydrogenase/reductase family	-1.19797	1.95862	0.00943899
CPF_RS11280	Inner membrane protein YhiM	-1.20595	7.11405	2.31e-07	pH stress
CPF_RS03810	D-beta-hydroxybutyrate permease	-1.21691	4.63418	1.19e-06
CPF_RS09120	putative membrane protein	-1.24442	2.12153	0.00615829
CPF_RS06920	Transcriptional regulator, Fur family	-1.24973	8.35378	2.48e-09
CPF_RS02765	Sensor histidine kinase	-1.25156	3.46021	0.0013523
CPF_RS01050	Heme oxygenase (EC 1.14.99.3)	-1.25227	13.4342	1.22e-09
CPF_RS04835	Metal-dependent hydrolases of the beta-lactamase superfamily I; PhnP protein	-1.25302	4.88487	1.68e-06
CPF_RS15115	cell wall-associated serine proteinase( EC:3.4.21.96 )	-1.26038	9.71437	1.18e-13
CPF_RS06710	Phosphoserine phosphatase (EC 3.1.3.3)	-1.27878	6.49583	2.08e-12
CPF_RS01300	FIG00526476: hypothetical protein	-1.2861	3.2428	0.000558
CPF_RS02020	PTS system, hyaluronate-oligosaccharide-specific IIC component (EC 2.7.1.69)	-1.29536	5.91641	1.87e-11
CPF_RS06765	Aspartate carbamoyltransferase (EC 2.1.3.2)	-1.31703	3.24582	0.000658
CPF_RS12855	5-formyltetrahydrofolate cyclo-ligase (EC 6.3.3.2)	-1.31944	3.96762	5.27e-06
CPF_RS00695	Rubrerythrin	-1.32068	11.8077	6.93e-14
CPF_RS06830	Inner membrane transporter YjeM	-1.32704	7.66665	2.53e-14
CPF_RS02015	PTS system, hyaluronate-oligosaccharide-specific IIB component (EC 2.7.1.69)	-1.32853	4.81929	7.32e-08
CPF_RS09585	Ribonuclease III (EC 3.1.26.3)	-1.34128	3.96978	0.00159141
CPF_RS06815	Vancomycin B-type resistance protein VanW	-1.37224	10.5313	2.52e-13
CPF_RS02670	Cu+ P-type ATPase (EC 3.6.3.4) #(TC# 3.A.3.5.15)	-1.39806	8.01084	6.37e-09
CPF_RS11275	Glutamate decarboxylase (EC 4.1.1.15)	-1.41848	9.07356	2.6e-09	pH stress
CPF_RS14595	Sporulation integral membrane protein YtvI	-1.42413	3.76744	0.000113
CPF_RS05795	FIG00515500: hypothetical protein	-1.43533	4.39052	1.34e-05
CPF_RS14600	Uncharacterized protein YyaC	-1.43902	5.29569	3.07e-10
CPF_RS00610	putative membrane protein	-1.44419	4.75617	3e-08
CPF_RS06025	Kup system potassium uptake protein	-1.48224	6.3355	4.17e-11
CPF_RS09290	Ferrous iron transport protein A	-1.48403	5.40583	2.68e-09
CPF_RS02260	Alcohol dehydrogenase (EC 1.1.1.1)	-1.49703	7.06981	1.15e-11
CPF_RS06505	Acetyl-coenzyme A carboxyl transferase alpha chain (EC 6.4.1.2)	-1.52673	6.50619	1.97e-15
CPF_RS01850	Heterodimeric efflux ABC transporter, permease/ATP-binding subunit 2	-1.59253	7.45899	1.34e-14
CPF_RS03870	Oxidoreductase, FAD-binding	-1.59271	5.35677	2.89e-07
CPF_RS00565	FIG00517905: hypothetical protein	-1.62045	5.03029	9.47e-09
CPF_RS06500	Acetyl-coenzyme A carboxyl transferase beta chain (EC 6.4.1.2)	-1.62138	4.4948	2.09e-09
CPF_RS08165	ClpB protein	-1.62265	12.9989	7.19e-11
CPF_RS01990	2-dehydro-3-deoxy-D-gluconate 5-dehydrogenase (EC 1.1.1.127) @ 2-deoxy-D-gluconate 3-dehydrogenase (EC 1.1.1.125)	-1.64262	4.27686	1.77e-12
CPF_RS11355	Short-chain alcohol dehydrogenase family	-1.65945	5.12142	2.71e-09
CPF_RS03575	FIG00518417: hypothetical protein	-1.68798	5.39799	3.62e-07
CPF_RS05440	FIG00512812: hypothetical protein	-1.69427	3.15183	0.000195
CPF_RS05100	putative lipoprotein	-1.70501	4.24592	1.85e-09
CPF_RS07325	Probable glutamate/gamma-aminobutyrate antiporter	-1.72431	10.3728	3.03e-12
CPF_RS08625	Heterodimeric efflux ABC transporter, permease/ATP-binding subunit 1	-1.74465	5.29621	2.22e-10
CPF_RS06465	3-oxoacyl-[acyl-carrier-protein] synthase, KASIII (EC 2.3.1.180)	-1.7542	5.47768	7.19e-12
CPF_RS06825	FIG00516095: hypothetical protein	-1.77868	2.10169	1.76e-05
CPF_RS02010	Unsaturated glucuronyl hydrolase (EC 3.2.1.-)	-1.78376	4.83474	3.46e-11
CPF_RS01995	4-Hydroxy-2-oxoglutarate aldolase (EC 4.1.3.16) @ 2-dehydro-3-deoxyphosphogluconate aldolase (EC 4.1.2.14)	-1.81947	3.18305	3.81e-11
CPF_RS08670	FIG00518519: hypothetical protein	-1.86937	4.37168	4.54e-05
CPF_RS04035	FIG00515108: hypothetical protein	-1.89726	4.08678	0.00532813
CPF_RS08620	Heterodimeric efflux ABC transporter, permease/ATP-binding subunit 2	-1.92257	5.18081	3.78e-13
CPF_RS01845	Heterodimeric efflux ABC transporter, permease/ATP-binding subunit 1	-1.93148	7.16571	2.03e-14
CPF_RS03570	Transcriptional regulator, DeoR family	-1.93644	4.2525	3.67e-07
CPF_RS04915	putative lipoprotein	-1.94652	2.51173	4.85e-05
CPF_RS11285	Probable glutamate/gamma-aminobutyrate antiporter	-1.99653	11.044	2.33e-15	pH stress
CPF_RS01985	4-deoxy-L-threo-5-hexosulose-uronate ketol-isomerase (EC 5.3.1.17)	-2.03352	2.99842	1.38e-10
CPF_RS02000	2-dehydro-3-deoxygluconokinase (EC 2.7.1.45)	-2.14517	1.41366	1.07e-08
CPF_RS11380	membrane protein, putative	-2.22185	5.79081	5.41e-12
CPF_RS12635	Cadmium-transporting ATPase (EC 3.6.3.3)	-2.22335	7.72646	2.33e-16
CPF_RS02005	4-deoxy-L-threo-5-hexosulose-uronate ketol-isomerase (EC 5.3.1.17)	-2.23125	4.59179	2.88e-14
CPF_RS01165	hypothetical protein	-2.25515	4.19764	8.91e-05
CPF_RS13025	hypothetical SSU ribosomal protein S4p (S9e)	-2.43116	7.8405	7.31e-09
CPF_RS12640	Cadmium efflux system accessory protein	-2.44829	3.39123	2.76e-09
CPF_RS03135	Flavodoxin	-2.55496	5.01082	3.43e-05
CPF_RS03335	deoxyuridine 5-triphosphate nucleotidohydrolase( EC:3.6.1.23 )	-2.64026	5.30825	2.81e-09
CPF_RS05875	Glutathione peroxidase family protein	-2.71455	-1.39954	0.0077411
CPF_RS01625	Xanthine phosphoribosyltransferase (EC 2.4.2.22)	-2.89473	-0.091171	0.00577104
CPF_RS03130	hypothetical protein	-2.91753	8.83546	2.62e-08
CPF_RS06095	Enoyl-[acyl-carrier-protein] reductase [FMN] (EC 1.3.1.9)	-2.92131	3.98119	1.08e-12
CPF_RS03520	hypothetical protein	-3.07738	3.1385	0.000885
CPF_RS06460	Transcriptional regulator of fatty acid biosynthesis FabT	-3.18009	0.216067	0.000465
CPF_RS05800	Acetyltransferase, GNAT family	-3.25953	-1.17929	0.00221259
CPF_RS05700	hypothetical protein	-3.28506	-0.424819	0.00608169
CPF_RS02555	D-lactate dehydrogenase (EC 1.1.1.28)	-3.47479	-0.995577	5e-05
CPF_RS05680	hypothetical protein	-3.87153	1.47734	4.31e-08
CPF_RS12590	conserved hypothetical protein	-3.93896	-1.29058	0.00210826
CPF_RS02550	Malate permease	-7.02247	-1.61145	2.06e-09

## Sheet: 3
Supplementary Table 3 | Differentially expressed genes of C. perfringens grown on 2′-FL post 6 h cultivation (co-cultivation with B. longum MCC10007 WT vs. mono-cultivation)
locus_tag	annotation	log2FC (co-cul./mono-cul.)	AveExpr	adj.P.Val	Pathway
CPF_RS14485	Tagatose 1,6-bisphosphate aldolase (EC 4.1.2.40)	1.82325	5.9858	2.59386e-11
CPF_RS02760	1,3-beta-galactosyl-N-acetylhexosamine phosphorylase (EC 2.4.1.211)	1.76714	4.38162	1.03292e-09	GH112
CPF_RS14480	Galactosamine-6-phosphate isomerase (EC 5.3.1.-)	1.73994	5.32263	1.67267e-09
CPF_RS03415	Fibronectin type III domain protein	1.73253	2.41297	0.00068578	GH101
CPF_RS02780	Predicted galacto-N-biose-, lacto-N-biose, chitobiose ABC transporter, permease component 1	1.67946	5.07272	1.67267e-09
CPF_RS02775	Predicted galacto-N-biose-, lacto-N-biose, chitobiose ABC transporter, periplasmic substrate-binding protein	1.57024	6.19773	2.6632e-12
CPF_RS02785	APredicted galacto-N-biose-, lacto-N-biose, chitobiose ABC transporter, permease component 2	1.56967	5.61326	1.03292e-09
CPF_RS14055	putative oxidoreductase	1.0832	4.83979	0.00864665

## Sheet: 4
Supplementary Table 4 | Differentially expressed genes of C. perfringens grown on 2′-FL post 6 h cultivation (co-cultivation with B. longum MCC10007 fumC vs. mono-cultivation)
locus_tag	annotation	log2FC (co-cul./mono-cul.)	AveExpr	adj.P.Val	Pathway
CPF_RS02760	1,3-beta-galactosyl-N-acetylhexosamine phosphorylase (EC 2.4.1.211)	1.34899	4.38162	7.39004e-06	GH112
CPF_RS02780	Predicted galacto-N-biose-, lacto-N-biose, chitobiose ABC transporter, permease component 1	1.28252	5.07272	7.39004e-06
CPF_RS02775	Predicted galacto-N-biose-, lacto-N-biose, chitobiose ABC transporter, periplasmic substrate-binding protein	1.17089	6.19773	2.70581e-08
CPF_RS02785	APredicted galacto-N-biose-, lacto-N-biose, chitobiose ABC transporter, permease component 2	1.14384	5.61326	7.39004e-06

## Sheet: 5
Supplementary Table 5 | Differentially expressed genes of C. perfringens grown on 2′-FL post 6 h cultivation (co-cultivation with B. breve MCC1851 WT vs. mono-cultivation)
locus_tag	annotation	log2FC (co-cul./mono-cul.)	AveExpr	adj.P.Val	Pathway
CPF_RS14225	Hydroxylamine reductase (EC 1.7.99.1)	1.10821	9.51277	0.00160665

## Sheet: 6
Supplementary Table 6 | Differentially expressed genes of C. perfringens grown on 2′-FL post 6 h cultivation (co-cultivation with B. breve MCC1851 fucP vs. mono-cultivation)
locus_tag	annotation	log2FC (co-cul./mono-cul.)	AveExpr	adj.P.Val	Pathway
CPF_RS14225	Hydroxylamine reductase (EC 1.7.99.1)	1.39231	9.51277	1.42773e-05

## Sheet: 7
Supplementary Table 7 | Differentially expressed genes of C. perfringens grown on 2′-FL post 12 h cultivation (co-cultivation with B. longum MCC10007 WT vs. mono-cultivation)
locus_tag	annotation	log2FC (co-cul./mono-cul.)	AveExpr	adj.P.Val	Pathway
CPF_RS02295	FIG00516872: hypothetical protein	8.79288	-2.18986	6.6156e-11
CPF_RS02855	Mg(2+)-transport-ATPase-associated protein MgtC	7.70186	-0.443338	6.55095e-07
CPF_RS02300	Two-component transcriptional response regulator, LuxR family	7.6249	-0.717074	2.34073e-09
CPF_RS02290	alkaline phosphatase-like protein	6.9494	-2.37086	5.66627e-09
CPF_RS04875	FIG00525217: hypothetical protein	6.90382	-2.45637	1.25591e-08
CPF_RS15010	hypothetical protein	6.76479	-1.26436	4.42093e-06
CPF_RS14050	FIG00513440: hypothetical protein	6.36088	1.70588	3.27331e-11
CPF_RS03520	hypothetical protein	6.21717	3.1385	1.82461e-14
CPF_RS02850	Glutaminase (EC 3.5.1.2)	5.59585	5.22057	2.5742e-23
CPF_RS01575	Electron transfer flavoprotein, alpha subunit	5.5238	5.4327	9.7901e-19	Lactate metabolism
CPF_RS01630	hypothetical protein	5.51502	1.01094	3.14148e-11
CPF_RS00875	Putative esterase	5.42214	0.877503	2.27555e-11
CPF_RS14060	Glycerol-3-phosphate dehydrogenase (EC 1.1.5.3)	5.37681	6.53874	3.87544e-27
CPF_RS14055	putative oxidoreductase	5.29545	4.83979	4.84579e-23
CPF_RS01570	Electron transfer flavoprotein, beta subunit	5.28478	4.59187	1.45136e-17	Lactate metabolism
CPF_RS12165	Serine protease, DegP/HtrA, do-like (EC 3.4.21.-)	5.12685	8.84426	1.38813e-28
CPF_RS08670	FIG00518519: hypothetical protein	5.11417	4.37168	5.16194e-19
CPF_RS01615	Lead, cadmium, zinc and mercury transporting ATPase (EC 3.6.3.3) (EC 3.6.3.5); Copper-translocating P-type ATPase (EC 3.6.3.4)	4.79287	8.51542	6.08755e-24
CPF_RS00525	probable multidrug resistance protein	4.72773	4.26115	1.77677e-16
CPF_RS11145	Chaperone protein DnaJ	4.71026	7.51686	3.8505e-23	Heat shock
CPF_RS01840	Oleate hydratase (EC 4.2.1.53)	4.68956	10.4769	1.40084e-29
CPF_RS11155	Heat shock protein GrpE	4.65294	8.34516	3.62978e-26	Heat shock
CPF_RS11160	Heat-inducible transcription repressor HrcA	4.63026	10.2645	2.11327e-29	Heat shock
CPF_RS01580	Lactate dehydrogenase (NAD+, ferredoxin) (EC 1.3.1.110)	4.53437	4.95816	4.34805e-19	Lactate metabolism
CPF_RS01010	FIG00515893: hypothetical protein	4.43627	-1.55763	0.000907821
CPF_RS03250	L-ribulose-5-phosphate 4-epimerase (EC 5.1.3.4)	4.42107	0.469942	3.62869e-06
CPF_RS03850	FIG00517579: hypothetical protein	4.35483	1.95433	4.2471e-07
CPF_RS03240	Ascorbate-specific PTS system, EIIB component (EC 2.7.1.69)	4.32066	0.661501	3.39612e-07
CPF_RS03245	FIG00518753: hypothetical protein	4.30074	2.51242	2.39325e-12
CPF_RS12540	Type IV pilin PilA	4.17939	1.35421	2.50173e-06
CPF_RS03230	Ascorbate-specific PTS system, EIIA component (EC 2.7.1.-)	4.13375	1.69259	3.93191e-10
CPF_RS11285	Probable glutamate/gamma-aminobutyrate antiporter	4.10915	11.044	3.51961e-27	pH stress
CPF_RS07385	FIG00515414: hypothetical protein	4.10042	0.663164	0.00024521
CPF_RS02095	Chaperone protein HtpG	4.09056	7.52916	1.55351e-25
CPF_RS02065	Glycerol-3-phosphate dehydrogenase (EC 1.1.5.3)	4.08954	3.59526	5.11727e-12
CPF_RS11150	Chaperone protein DnaK	4.04978	12.501	2.11327e-29	Heat shock
CPF_RS07325	Probable glutamate/gamma-aminobutyrate antiporter	4.0475	10.3728	3.49153e-25
CPF_RS15100	ProFAR isomerase associated superfamily	4.02635	-1.73009	0.00752975
CPF_RS03225	hypothetical protein	4.01574	3.82016	1.33651e-14
CPF_RS15185	FIG00514594: hypothetical protein	4.00757	-2.24782	0.00320414
CPF_RS11650	M23 peptidase domain protein	4.00432	-2.01967	0.00184036
CPF_RS07315	Substrate-specific component TrpP of tryptophan ECF transporter	3.9279	-0.907064	0.00406952
CPF_RS02060	Hydrolase, HAD superfamily	3.87188	1.36568	5.18705e-08
CPF_RS01115	Inner membrane protein YbaN	3.86294	-2.11134	0.00559492
CPF_RS05875	Glutathione peroxidase family protein	3.79047	-1.39954	0.00627388
CPF_RS03235	Ascorbate-specific PTS system, EIIC component	3.75703	4.64369	8.11146e-17
CPF_RS08060	putative N-acetylmuramoyl-L-alanine amidase	3.70492	-2.65313	0.00590115
CPF_RS14040	FIG00516100: hypothetical protein	3.70487	-2.74269	0.00141494
CPF_RS12860	S-adenosylmethionine-dependent methyltransferase	3.70395	0.652557	5.87081e-05
CPF_RS01585	hypothetical protein	3.69898	4.43714	1.2455e-16
CPF_RS01165	hypothetical protein	3.66999	4.19764	6.72756e-10
CPF_RS04500	Glycosyltransferase	3.64393	-0.521897	0.00113208
CPF_RS11335	Selenophosphate-dependent tRNA 2-selenouridine synthase	3.62477	1.55571	0.000282636
CPF_RS10040	ADP-ribose pyrophosphatase (EC 3.6.1.13)	3.60706	-1.61195	0.0079218
CPF_RS00675	Putative membrane protein YeiH	3.5866	-1.05486	0.00139462
CPF_RS11280	Inner membrane protein YhiM	3.57854	7.11405	2.48835e-24	pH stress
CPF_RS02100	FIG00529083: hypothetical protein	3.57152	-1.68709	0.0017502
CPF_RS02105	putative membrane protein	3.53953	-1.10216	0.0010914
CPF_RS06045	FIG00513619: hypothetical protein	3.51521	2.42783	9.82463e-07
CPF_RS11275	Glutamate decarboxylase (EC 4.1.1.15)	3.51241	9.07356	3.87932e-23	pH stress
CPF_RS01565	L-lactate permease	3.50326	8.1592	2.19777e-21	Lactate metabolism
CPF_RS13435	putative ATP:guanido phosphotransferase	3.486	4.10103	2.18305e-14
CPF_RS06680	Lysine-specific permease	3.47512	5.08861	7.6421e-21
CPF_RS01045	mechanosensitive ion channel family protein	3.4534	6.23514	2.48754e-20
CPF_RS14070	Glycerol-3-phosphate responsive antiterminator (mRNA-binding)	3.4209	7.55969	2.19777e-21
CPF_RS05655	Mg(2+) transport ATPase, P-type (EC 3.6.3.2)	3.39128	8.45786	5.82202e-19
CPF_RS05570	Ferredoxin-like domain fused to nitroreductase-like domain	3.38418	4.16863	1.57119e-10
CPF_RS04035	FIG00515108: hypothetical protein	3.3563	4.08678	5.58802e-06
CPF_RS12650	FIG00516726: hypothetical protein	3.35359	3.63729	4.16964e-13
CPF_RS14065	Glycerol kinase (EC 2.7.1.30)	3.31621	5.65461	6.60363e-19
CPF_RS02140	ATP-dependent DNA helicase UvrD/PcrA, clostridial paralog	3.27763	7.12974	2.03932e-22
CPF_RS05370	FIG00513445: hypothetical protein	3.2582	0.334937	0.00227223
CPF_RS13445	Transcriptional regulator CtsR	3.25253	3.7542	4.53981e-11
CPF_RS03855	Nitric oxide-dependent regulator DnrN or NorA	3.24693	4.89229	3.1215e-14
CPF_RS10020	D-alanyl-D-alanine carboxypeptidase (EC 3.4.16.4)	3.22741	2.09104	2.55659e-07
CPF_RS14080	hypothetical protein	3.22739	3.96719	6.4833e-11
CPF_RS13440	Nucleotide excision repair protein, with UvrB/UvrC motif	3.20992	0.41232	0.00042004
CPF_RS02130	Glycerophosphoryl diester phosphodiesterase (EC 3.1.4.46)	3.20894	8.48744	3.1269e-21
CPF_RS04545	Ribonucleotide reductase of class III (anaerobic), large subunit (EC 1.17.4.2)	3.19696	5.6354	1.92438e-18
CPF_RS11380	membrane protein, putative	3.19208	5.79081	8.47775e-19
CPF_RS02630	Ferredoxin--sulfite reductase (EC 1.8.7.1)	3.17062	5.34213	1.60251e-11
CPF_RS07010	FIG00514349: hypothetical protein	3.16884	0.786873	5.59947e-05
CPF_RS12865	Glucosamine--fructose-6-phosphate aminotransferase [isomerizing] (EC 2.6.1.16)	3.16875	8.09066	4.63304e-19
CPF_RS01905	Histidine decarboxylase (EC 4.1.1.22)	3.16509	10.7169	5.778e-22
CPF_RS12645	Transcriptional regulator, GntR family	3.1549	4.23147	6.34843e-14
CPF_RS02305	Sensor histidine kinase	3.1432	4.4316	8.30204e-15
CPF_RS04550	hypothetical protein	3.01479	3.2885	3.80189e-09
CPF_RS02135	Uncharacterized MFS-type transporter	2.984	8.54874	4.5888e-21
CPF_RS00530	FIG00514624: hypothetical protein	2.97218	6.40827	2.48809e-15
CPF_RS13055	UPF0750 membrane protein YvjA	2.95772	2.61655	2.36144e-07
CPF_RS08335	PTS system, IIA component, putative	2.95292	3.27535	1.09717e-12
CPF_RS05660	3-alpha-hydroxycholanate dehydrogenase (NADP(+)) (EC 1.1.1.392)	2.9405	7.06012	1.48359e-15
CPF_RS02070	Putative oxidoreductase	2.90966	3.93022	1.26001e-11
CPF_RS12545	Type IV fimbrial assembly protein PilC	2.87179	1.79976	0.000100471
CPF_RS12555	Leader peptidase (Prepilin peptidase) (EC 3.4.23.43) / N-methyltransferase (EC 2.1.1.-)	2.86112	2.75148	4.92912e-07
CPF_RS00685	ADP-ribose pyrophosphatase of COG1058 family (EC 3.6.1.13) / Nicotinamide-nucleotide amidase (EC 3.5.1.42)	2.85787	3.5841	4.94108e-08
CPF_RS04480	NADPH-dependent FMN reductase	2.83674	3.25999	4.50563e-07
CPF_RS14940	FIG00512957: hypothetical protein	2.81777	0.497672	0.00869593
CPF_RS13430	ATP-dependent Clp protease, ATP-binding subunit ClpC / Negative regulator of genetic competence clcC/mecB	2.80725	5.33267	4.58487e-15
CPF_RS01505	Uncharacterized UPF0750 membrane protein	2.79784	5.04658	1.70922e-11
CPF_RS15035	hypothetical protein	2.79095	4.21629	3.74492e-08
CPF_RS05375	ABC transporter ATP-binding protein	2.79083	3.33688	3.03368e-06
CPF_RS01610	DedA family protein	2.77628	4.8695	8.01884e-11
CPF_RS02055	no significant homology. 2 putative transmembrane regions were found by PSORT.	2.74972	1.6889	1.1456e-05
CPF_RS01900	Predicted histidine/histamine antiporter	2.73883	11.3589	3.16085e-20
CPF_RS12910	glycogen debranching enzyme-related protein	2.73136	5.43042	4.20903e-12
CPF_RS14480	Galactosamine-6-phosphate isomerase (EC 5.3.1.-)	2.68542	5.32263	6.56118e-13
CPF_RS10825	Spermidine/putrescine import ABC transporter ATP-binding protein PotA (TC 3.A.1.11.1)	2.66769	3.09024	7.07938e-11
CPF_RS12940	Maltose/maltodextrin ABC transporter, permease protein MalF	2.66751	7.9593	2.48042e-17
CPF_RS01300	FIG00526476: hypothetical protein	2.65713	3.2428	4.70764e-07
CPF_RS03335	deoxyuridine 5-triphosphate nucleotidohydrolase( EC:3.6.1.23 )	2.6043	5.30825	2.5611e-09
CPF_RS13710	FIG006789: Stage V sporulation protein	2.60161	1.32226	0.000239112
CPF_RS14805	NA	2.59302	1.60973	2.79748e-05
CPF_RS02900	Signal peptidase I (EC 3.4.21.89)	2.58433	6.06085	1.16223e-16
CPF_RS11340	Glycosyl transferase, group 2 family	2.54788	9.97344	1.18829e-19
CPF_RS08330	PTS system, IIB component (EC 2.7.1.69)	2.52021	5.23781	7.57424e-17
CPF_RS12490	Inosine-5'-monophosphate dehydrogenase (EC 1.1.1.205)	2.50699	6.53271	4.06281e-12
CPF_RS03425	3-dehydroquinate synthase (EC 4.2.3.4) # AroB	2.48622	2.814	3.98541e-05
CPF_RS08325	PTS system, mannose-specific IIC component	2.48323	5.00424	1.21832e-17
CPF_RS08895	Predicted nucleoside ABC transporter, ATP-binding component	2.47817	7.1742	2.36012e-16
CPF_RS12550	Type IV fimbrial assembly, ATPase PilB	2.46597	3.45568	6.83829e-07
CPF_RS03975	Neopullulanase (EC 3.2.1.135)	2.45737	4.75589	3.83178e-09
CPF_RS12935	Maltose/maltodextrin ABC transporter, permease protein MalG	2.37636	8.6439	1.421e-16
CPF_RS02760	1,3-beta-galactosyl-N-acetylhexosamine phosphorylase (EC 2.4.1.211)	2.36373	4.38162	1.07063e-05	GH112
CPF_RS07745	hypothetical protein	2.35914	1.54557	0.000965291
CPF_RS09715	Helicase PriA essential for oriC/DnaA-independent DNA replication	2.34164	5.3331	7.61349e-13
CPF_RS14170	Carbamoyl-phosphate synthase small chain (EC 6.3.5.5)	2.33656	1.70055	0.00168398
CPF_RS14225	Hydroxylamine reductase (EC 1.7.99.1)	2.33503	9.51277	1.01794e-13
CPF_RS08900	Unspecified monosaccharide ABC transport system, substrate-binding component / CD4+ T cell-stimulating antigen, lipoprotein	2.33502	6.46089	5.35477e-10
CPF_RS14075	Glycerol uptake facilitator protein	2.33403	7.57228	1.31423e-17
CPF_RS01855	rubrerythrin family protein	2.33194	2.10881	0.00117349
CPF_RS00690	Conserved membrane protein, possible homolog of CAAX-like membrane endopeptidase	2.31897	5.23791	4.1899e-14
CPF_RS11505	Heptaprenyl diphosphate synthase component I (EC 2.5.1.30)	2.31833	1.4305	0.00794676
CPF_RS10660	Hypothetical radical SAM family enzyme, NOT coproporphyrinogen III oxidase, oxygen-independent	2.31072	6.22376	8.63485e-14
CPF_RS07375	DegV family protein	2.31049	3.7351	1.42495e-05
CPF_RS01935	Uracil-xanthine permease	2.30659	2.29533	0.000418803
CPF_RS05430	FIG00516188: hypothetical protein	2.30531	3.49322	1.66456e-05
CPF_RS14485	Tagatose 1,6-bisphosphate aldolase (EC 4.1.2.40)	2.28751	5.9858	1.67526e-12
CPF_RS05150	FIG00520550: hypothetical protein	2.28616	3.09815	1.85639e-06
CPF_RS03525	FIG00516277: hypothetical protein	2.27861	4.65667	2.82572e-07
CPF_RS02335	Undecaprenyl-phosphate galactosephosphotransferase (EC 2.7.8.6)	2.27174	1.81286	0.000189125
CPF_RS03255	L-xylulose 5-phosphate 3-epimerase (EC 5.1.3.-)	2.26987	2.96171	6.05164e-06
CPF_RS02145	tRNA (guanine(46)-N(7))-methyltransferase (EC 2.1.1.33)	2.24875	5.83175	9.07716e-15
CPF_RS04135	Na+-driven multidrug efflux pump	2.24509	2.73623	0.00239523
CPF_RS08450	FIG00514584: hypothetical protein	2.23144	5.05329	2.79299e-12
CPF_RS10885	LrgA-associated membrane protein LrgB	2.22717	5.25628	7.66889e-11
CPF_RS15000	FIG00515723: hypothetical protein	2.21989	1.52043	0.000758859
CPF_RS10295	UDP-N-acetylmuramoylalanyl-D-glutamate--2,6-diaminopimelate ligase (EC 6.3.2.13)	2.21333	5.80976	3.93169e-13
CPF_RS11545	subtilase family protein( EC:3.4.21.- )	2.19338	0.333828	0.00912789
CPF_RS00510	hypothetical protein	2.17572	13.4403	6.40408e-22
CPF_RS03685	hypothetical protein	2.1719	7.70627	1.1571e-16
CPF_RS10820	Transcriptional regulator, MerR family, near polyamine transporter	2.16863	-0.0448583	0.00209716
CPF_RS10830	Spermidine/putrescine import ABC transporter permease protein PotB (TC 3.A.1.11.1)	2.1668	3.1115	4.3633e-08
CPF_RS07180	Methylthioadenosine deaminase	2.16314	2.08143	0.00170785
CPF_RS05380	FIG00514645: hypothetical protein	2.15358	4.53588	2.66478e-09
CPF_RS06260	Multiple sugar ABC transporter, substrate-binding protein	2.14684	0.594619	0.00472044
CPF_RS06190	hypothetical protein	2.1369	7.76128	3.58652e-13
CPF_RS03560	Uncharacterized UPF0118 membrane protein	2.1321	6.26141	3.32807e-15
CPF_RS07055	Mg/Co/Ni transporter MgtE, CBS domain-containing	2.12132	6.02093	1.19262e-15
CPF_RS13390	NA	2.10473	7.04864	5.13126e-17
CPF_RS02330	Tyrosine-protein kinase EpsD (EC 2.7.10.2)	2.09644	3.18218	1.70001e-05
CPF_RS12915	Maltodextrin phosphorylase (EC 2.4.1.1)	2.09615	7.89593	4.58487e-15
CPF_RS08750	Polysaccharide deacetylase family protein	2.08801	5.92045	5.67865e-15
CPF_RS09290	Ferrous iron transport protein A	2.08733	5.40583	1.8466e-14
CPF_RS09295	Ferrous iron transport protein B	2.04192	9.74052	1.09599e-19
CPF_RS00670	Tellurite resistance protein	2.03796	3.54683	1.25283e-05
CPF_RS02905	Cell division protein FtsH (EC 3.4.24.-)	2.02961	8.52713	6.92084e-14
CPF_RS10880	Antiholin-like protein LrgA	2.02734	4.64763	2.02973e-08
CPF_RS13375	2-C-methyl-D-erythritol 4-phosphate cytidylyltransferase (EC 2.7.7.60)	2.02527	8.11291	1.25207e-16
CPF_RS05705	hypothetical protein	2.01779	2.50645	0.000454215
CPF_RS02115	Alpha-glucosidase (EC 3.2.1.20)	2.00759	1.98249	0.00294072
CPF_RS10290	UDP-N-acetylmuramoyl-tripeptide--D-alanyl-D-alanine ligase (EC 6.3.2.10)	1.99985	5.70444	2.36261e-10
CPF_RS02585	FIG00522037: hypothetical protein	1.99637	3.76018	0.000482277
CPF_RS05345	hypothetical protein	1.99103	2.03254	0.00264889
CPF_RS03680	Carbon starvation protein A	1.98994	8.6489	2.36012e-16
CPF_RS08850	Suppressor of sigma54-dependent transcription, PspA-like	1.98529	6.61709	7.6386e-05
CPF_RS02495	Two-component transcriptional response regulator, LuxR family	1.98351	4.76537	3.06221e-07
CPF_RS06195	Nitrite reductase [NAD(P)H] large subunit, predicted by SDP	1.96095	12.6772	2.48754e-20
CPF_RS04465	similar to pir:B70351 ribosomal-protein-alanine acetyltransferase from Aquifex aeolicus (154 aa); 28.2% identity in 78 aa overlap	1.93383	7.01917	9.34167e-12
CPF_RS11330	Topoisomerase IV subunit B (EC 5.99.1.-)	1.9285	5.09882	1.25217e-08
CPF_RS08880	hypothetical protein	1.92542	2.87122	4.66958e-06
CPF_RS13500	hypothetical protein	1.92354	2.18757	0.000822909
CPF_RS02075	FIG00516558: hypothetical protein	1.92303	1.58796	0.00191415
CPF_RS12920	4-alpha-glucanotransferase (amylomaltase) (EC 2.4.1.25)	1.90656	5.49089	2.09104e-09
CPF_RS01175	FIG00517616: hypothetical protein	1.9032	3.26603	0.00072061
CPF_RS11295	Flavodoxin	1.89785	9.32035	1.13013e-15
CPF_RS13380	Membrane-associated protein containing RNA-binding TRAM domain and ribonuclease PIN-domain, YacL B.subtilis ortholog	1.88501	8.5544	5.40957e-15
CPF_RS01730	Excinuclease ABC subunit C	1.87989	5.10904	5.41116e-07
CPF_RS07350	Central glycolytic genes regulator	1.87434	7.0863	9.8855e-11
CPF_RS06165	Peptidase, M20/M25/M40 family	1.85643	7.67625	2.8698e-10
CPF_RS03395	Reverse rubrerythrin	1.85603	9.21998	5.77774e-07
CPF_RS02825	Transcriptional repressor of the fructose operon, DeoR family	1.84095	4.97569	3.12529e-05
CPF_RS05560	FIG00517284: hypothetical protein	1.8324	10.3993	2.7481e-14
CPF_RS03530	hypothetical protein CPE0714	1.8263	8.81073	1.09119e-12
CPF_RS02810	Probable low-affinity inorganic phosphate transporter	1.82277	4.12423	3.81599e-05
CPF_RS08320	PTS system, mannose-specific IID component	1.80871	5.09434	8.72731e-14
CPF_RS02150	FIG00513715: hypothetical protein	1.80812	3.39363	0.000268981
CPF_RS11485	FIG00518025: hypothetical protein	1.80799	3.32335	0.0026404
CPF_RS10025	Pyrimidine-nucleoside phosphorylase (EC 2.4.2.2)	1.80418	8.03953	6.79425e-13
CPF_RS07575	Fructose-bisphosphate aldolase class II (EC 4.1.2.13)	1.79683	9.25135	9.42287e-19
CPF_RS08680	Anaerobic sulfite reductase subunit B	1.79424	3.31757	5.87081e-05
CPF_RS08650	Fructokinase (EC 2.7.1.4)	1.78955	5.03392	5.03983e-07
CPF_RS01775	6-phosphofructokinase (EC 2.7.1.11)	1.77166	7.25326	3.99858e-12
CPF_RS08960	FIG00518606: hypothetical protein	1.76617	6.51981	1.65786e-06
CPF_RS02670	Cu+ P-type ATPase (EC 3.6.3.4) #(TC# 3.A.3.5.15)	1.76394	8.01084	9.29427e-12
CPF_RS08145	FIG00515476: hypothetical protein	1.75716	3.76237	0.00106072
CPF_RS03430	3-phosphoshikimate 1-carboxyvinyltransferase (EC 2.5.1.19) ## AroF beta	1.75423	4.08138	0.000111437
CPF_RS02345	UDP-glucose dehydrogenase (EC 1.1.1.22)	1.73047	3.30538	0.00235856
CPF_RS03190	hypothetical protein	1.72985	2.37583	0.00919571
CPF_RS06185	RidA/YER057c/UK114 superfamily protein	1.70787	7.8792	8.77249e-13
CPF_RS06785	Mannose-6-phosphate isomerase (EC 5.3.1.8)	1.70571	4.24661	5.99111e-06
CPF_RS05815	FIG00517105: hypothetical protein	1.69156	3.31833	0.00125868
CPF_RS06715	Substrate-specific component PdxU2 of predicted pyridoxin-related ECF transporter	1.65851	4.22906	5.60163e-09
CPF_RS09695	16S rRNA (cytosine(967)-C(5))-methyltransferase (EC 2.1.1.176)	1.6538	9.27905	3.66701e-11
CPF_RS08460	DedA family protein	1.6443	4.9135	5.22932e-07
CPF_RS04565	Phage integrase family protein	1.6418	4.30065	1.8987e-05
CPF_RS08675	Anaerobic sulfite reductase subunit C (EC 1.8.1.-)	1.63959	4.39566	2.22109e-07
CPF_RS12930	Maltose operon transcriptional repressor MalR, LacI family	1.63306	5.91123	6.42573e-11
CPF_RS08660	Sucrose operon repressor ScrR, LacI family	1.63235	2.83273	0.0032781
CPF_RS07355	RNA polymerase sigma-54 factor RpoN	1.62869	4.44919	6.55095e-07
CPF_RS08315	Zinc uptake regulation protein Zur	1.62833	2.106	0.00438101
CPF_RS04475	EAL domain protein	1.62693	5.37276	1.22062e-08
CPF_RS02500	Sensor histidine kinase	1.62134	5.65287	4.06864e-07
CPF_RS02315	FIG00527533: hypothetical protein	1.62105	3.53858	0.000169372
CPF_RS10835	Spermidine/putrescine import ABC transporter permease protein PotC (TC 3.A.1.11.1)	1.61975	3.87212	0.000116192
CPF_RS03870	Oxidoreductase, FAD-binding	1.61583	5.35677	1.42764e-07
CPF_RS06370	SAM-dependent methyltransferase	1.60205	4.73394	3.79094e-06
CPF_RS10655	Histidyl-tRNA synthetase (EC 6.1.1.21)	1.60157	7.11533	6.18083e-10
CPF_RS12945	Maltose/maltodextrin ABC transporter, substrate binding periplasmic protein MalE	1.60087	7.47282	5.26719e-11
CPF_RS11015	Conserved protein	1.59424	4.33477	5.06369e-06
CPF_RS08890	Unspecified monosaccharide ABC transport system, permease component 2	1.59149	8.98235	3.36836e-13
CPF_RS05820	FIG00522891: hypothetical protein	1.58981	4.1593	0.000435609
CPF_RS02805	Phosphate transport regulator (distant homolog of PhoU)	1.58816	3.77469	9.02525e-05
CPF_RS11990	NA	1.58011	4.2993	2.39355e-05
CPF_RS09645	ATP-dependent DNA helicase RecG (EC 3.6.4.12)	1.56958	5.04838	8.67675e-07
CPF_RS02325	Tyrosine-protein kinase transmembrane modulator EpsC	1.56574	2.69908	0.000453352
CPF_RS06160	Magnesium and cobalt transport protein CorA	1.55137	4.03739	9.94529e-05
CPF_RS09705	Methionyl-tRNA formyltransferase (EC 2.1.2.9)	1.53858	7.06186	6.42396e-11
CPF_RS12260	Cytosol nonspecific dipeptidase (EC 3.4.13.18)	1.53779	4.77636	2.79748e-05
CPF_RS09905	tRNA-specific 2-thiouridylase MnmA (EC 2.8.1.13)	1.52891	10.2018	1.05373e-16
CPF_RS02780	Predicted galacto-N-biose-, lacto-N-biose, chitobiose ABC transporter, permease component 1	1.50391	5.07272	0.0028509
CPF_RS12805	hypothetical protein	1.50156	8.2204	5.19978e-12
CPF_RS01735	UDP-N-acetylenolpyruvoylglucosamine reductase (EC 1.3.1.98)	1.50098	5.74099	2.86901e-08
CPF_RS10210	FIG00513583: hypothetical protein	1.49696	2.91097	0.00908582
CPF_RS12925	Alpha-glucosidase (EC 3.2.1.20)	1.48777	6.64033	1.06855e-09	GH31
CPF_RS06555	Acetyltransferase Iojap substitute?	1.4786	3.70208	0.00145951
CPF_RS11375	Multiple sugar ABC transporter, substrate-binding protein	1.47134	4.91657	6.46117e-05
CPF_RS12565	Heat shock protein 60 family chaperone GroEL	1.46727	6.10135	0.000309735
CPF_RS09690	23S rRNA (adenine(2503)-C(2))-methyltransferase & tRNA (adenine(37)-C(2))-methyltransferase (EC 2.1.1.192) ## RlmN	1.45264	8.85706	2.93363e-15
CPF_RS01050	Heme oxygenase (EC 1.14.99.3)	1.43641	13.4342	6.3207e-11
CPF_RS08795	Two-component response regulator	1.43602	5.84239	3.52276e-05
CPF_RS15120	NA	1.42988	6.81189	1.85512e-05
CPF_RS08885	Unspecified monosaccharide ABC transport system, permease component 2	1.41535	8.93574	1.58748e-09
CPF_RS12250	Chromate transporter	1.40382	2.37632	0.00869593
CPF_RS11300	UDP-N-acetylglucosamine--N-acetylmuramyl-(pentapeptide) pyrophosphoryl-undecaprenol N-acetylglucosamine transferase (EC 2.4.1.227)	1.39615	4.50191	0.00028821
CPF_RS05580	FIG00514548: hypothetical protein	1.38939	4.02477	4.42801e-05
CPF_RS01745	NA	1.38747	5.30913	1.5656e-05
CPF_RS05585	FIG00522190: hypothetical protein	1.38731	2.95459	0.00389746
CPF_RS13720	Foldase protein PrsA precursor (EC 5.2.1.8)	1.38248	6.66333	4.3758e-12
CPF_RS00080	Glycerol-3-phosphate dehydrogenase (EC 1.1.5.3)	1.37781	4.46287	0.00116226
CPF_RS08655	Sucrose-6-phosphate hydrolase (EC 3.2.1.B3)	1.37651	4.30529	0.000117563
CPF_RS08665	PTS system, sucrose-specific IIB component (EC 2.7.1.69) / PTS system, sucrose-specific IIC component (EC 2.7.1.69) / PTS system, sucrose-specific IIA component (EC 2.7.1.69)	1.37449	5.59043	1.52611e-05
CPF_RS02775	Predicted galacto-N-biose-, lacto-N-biose, chitobiose ABC transporter, periplasmic substrate-binding protein	1.37262	6.19773	6.56988e-05
CPF_RS02635	S-adenosylmethionine decarboxylase proenzyme (EC 4.1.1.50), prokaryotic class 1A	1.37013	4.20388	1.39659e-05
CPF_RS09070	peptidase, M23/M37 family protein	1.36826	4.19647	0.000193393
CPF_RS14180	Periplasmic [FeFe] hydrogenase (EC 1.12.7.2)	1.36781	3.60072	0.00177211
CPF_RS04180	Aspartate aminotransferase	1.34666	4.58381	4.33346e-05
CPF_RS12735	6-phospho-beta-glucosidase (EC 3.2.1.86)	1.34487	4.05769	0.00117207
CPF_RS11555	FIG00513154: hypothetical protein	1.34219	3.66047	2.53333e-05
CPF_RS02820	1-phosphofructokinase (EC 2.7.1.56)	1.33773	4.55259	0.00027673
CPF_RS08465	DedA family protein	1.3376	5.70903	2.47702e-07
CPF_RS06410	TPR-repeat-containing protein	1.317	9.56479	1.24638e-13
CPF_RS09700	Putative membrane protease YugP	1.30369	9.11383	7.14384e-10
CPF_RS08100	ACT domain-containing protein	1.30094	3.68463	0.00687536
CPF_RS14545	FIG003573: hypothetical protein	1.28449	4.94812	2.28331e-06
CPF_RS07110	FIG00520320: hypothetical protein	1.28433	10.0425	1.36301e-12
CPF_RS09680	Serine/threonine protein kinase PrkC, regulator of stationary phase	1.28267	9.10095	3.27331e-11
CPF_RS06285	Amidohydrolase family protein	1.28092	4.24413	0.0026066
CPF_RS06155	HPr kinase/phosphorylase (EC 2.7.1.-) (EC 2.7.4.-)	1.26704	5.89946	0.00113208
CPF_RS04460	Glutathione peroxidase family protein	1.26658	6.61113	7.77781e-05
CPF_RS05730	Metallo-beta-lactamase family protein	1.26581	6.29518	9.58623e-05
CPF_RS14165	Carbamoyl-phosphate synthase large chain (EC 6.3.5.5)	1.26543	3.48769	0.0077211
CPF_RS10665	Hydroxyacylglutathione hydrolase (EC 3.1.2.6)	1.26072	4.75751	0.000847741
CPF_RS05665	Mg(2+)-transport-ATPase-associated protein MgtC	1.25302	4.60858	0.00313985
CPF_RS11970	ATP synthase delta chain (EC 3.6.3.14)	1.24417	8.24659	1.53922e-12
CPF_RS01500	Transketolase, C-terminal section (EC 2.2.1.1)	1.23864	7.33811	8.32884e-07
CPF_RS05265	PTS system, N-acetylglucosamine-specific IIB component (EC 2.7.1.69) / PTS system, N-acetylglucosamine-specific IIC component (EC 2.7.1.69)	1.22976	6.26145	0.000752879
CPF_RS06675	Threonine dehydratase (EC 4.3.1.19) @ L-serine dehydratase, (PLP)-dependent (EC 4.3.1.17)	1.21646	11.6524	7.49084e-10
CPF_RS14820	hypothetical protein	1.21289	5.05306	0.00224071
CPF_RS10080	1-deoxy-D-xylulose 5-phosphate synthase (EC 2.2.1.7)	1.20924	5.9771	2.27726e-06
CPF_RS04895	FIG00521319: hypothetical protein	1.20473	3.94642	0.00885616
CPF_RS02910	Putative helicase	1.20158	5.98825	4.06864e-07
CPF_RS13705	possible tetrapyrrole methyltransferase domain / Nucleoside triphosphate pyrophosphohydrolase MazG (EC 3.6.1.8)	1.20121	4.10857	0.00526748
CPF_RS09375	DNA translocase FtsK	1.20058	5.43578	6.6868e-05
CPF_RS08485	Substrate-specific component QueT (COG4708) of predicted queuosine-regulated ECF transporter	1.18954	5.01863	9.50504e-07
CPF_RS08445	FIG00517341: hypothetical protein	1.18632	6.1239	0.00109487
CPF_RS07440	Mg/Co/Ni transporter MgtE, CBS domain-containing	1.18242	5.03485	0.00043525
CPF_RS08875	Xanthine/uracil/thiamine/ascorbate permease family protein	1.17989	6.05987	4.12952e-06
CPF_RS03905	2-dehydropantoate 2-reductase (EC 1.1.1.169)	1.17968	5.49201	8.8895e-06
CPF_RS14475	L-serine dehydratase, alpha subunit (EC 4.3.1.17)	1.16711	7.39409	4.37e-07
CPF_RS08270	hypothetical protein	1.16512	4.79707	0.00132782
CPF_RS05550	FIG00516315: hypothetical protein	1.16308	3.87947	0.00954693
CPF_RS02120	PTS system, maltose and glucose-specific IIC component (EC 2.7.1.69) / PTS system, maltose and glucose-specific IIB component (EC 2.7.1.69)	1.15137	5.03982	0.000346506
CPF_RS09580	Oxygen-independent coproporphyrinogen III oxidase (EC 1.-.-.-)	1.15044	8.87853	3.05729e-10
CPF_RS08810	no significant homology 4 putative transmembrane regions were found by PSORT.	1.14844	3.51897	0.00629513
CPF_RS04430	Phosphate propanoyltransferase (EC 2.3.1.222)	1.14471	6.21043	0.00795327	Ethanolamine utilization
CPF_RS06590	Phosphoenolpyruvate carboxylase, archaeal (EC 4.1.1.31)	1.13299	9.73471	2.36657e-12
CPF_RS07520	Patatin-like phospholipase	1.13187	5.5948	0.000280476
CPF_RS14470	L-serine dehydratase, beta subunit (EC 4.3.1.17)	1.1318	8.427	5.83463e-09
CPF_RS11975	ATP synthase F0 sector subunit b (EC 3.6.3.14)	1.13106	9.40569	1.25621e-11
CPF_RS09685	Protein serine/threonine phosphatase PrpC, regulation of stationary phase	1.12212	6.40901	2.37527e-06
CPF_RS12485	GMP synthase [glutamine-hydrolyzing] (EC 6.3.5.2)	1.11953	7.58505	4.97934e-07
CPF_RS02535	Efflux ABC transporter, permease/ATP-binding protein BLi02168	1.10467	6.49522	4.92912e-07
CPF_RS09190	V-type ATP synthase subunit F (EC 3.6.3.14)	1.10323	9.41895	4.37409e-08
CPF_RS04415	Acetaldehyde dehydrogenase (EC 1.2.1.10) @ Acetaldehyde dehydrogenase (EC 1.2.1.10), ethanolamine utilization cluster	1.09866	8.68495	0.000305502	Ethanolamine utilization
CPF_RS06815	Vancomycin B-type resistance protein VanW	1.08783	10.5313	1.15507e-09
CPF_RS01740	RNase adapter protein RapZ	1.08181	5.11326	0.000354903
CPF_RS08340	Pyrophosphate-dependent fructose 6-phosphate-1-kinase (EC 2.7.1.90)	1.08106	9.49098	9.63809e-05
CPF_RS07015	mannosyl-glycoprotein endo-beta-N-acetylglucosamidase domain protein, possible enterotoxin	1.07507	8.69473	8.6798e-11
CPF_RS09875	FIG00513284: hypothetical protein	1.0749	5.77274	0.00201363
CPF_RS10840	Spermidine/putrescine import ABC transporter substrate-binding protein PotD (TC 3.A.1.11.1)	1.07452	4.92041	0.000540318
CPF_RS08150	Pyrrolidone-carboxylate peptidase (EC 3.4.19.3)	1.07338	5.71228	0.00951016
CPF_RS05295	Periplasmic [FeFe] hydrogenase small subunit (EC 1.12.7.2)	1.07184	8.11547	3.77283e-08
CPF_RS11980	ATP synthase F0 sector subunit c (EC 3.6.3.14)	1.06996	5.5667	3.05821e-05
CPF_RS09185	V-type ATP synthase subunit A (EC 3.6.3.14)	1.06678	11.4044	7.66889e-11
CPF_RS01495	Transketolase, N-terminal section (EC 2.2.1.1)	1.06589	7.96997	1.24961e-06
CPF_RS02380	hypothetical protein	1.05224	6.036	4.15311e-05
CPF_RS11395	Multiple sugar ABC transporter, membrane-spanning permease protein MsmF	1.05204	4.77938	0.00785833
CPF_RS13855	Transcriptional regulator, PadR family	1.03608	5.99125	0.000492329
CPF_RS03505	Choloylglycine hydrolase (EC 3.5.1.24)	1.03046	8.87007	4.43028e-09
CPF_RS15090	Diguanylate cyclase / Histidinol-phosphatase (EC 3.1.3.15)	1.02984	4.63629	0.00188493
CPF_RS09215	V-type ATP synthase subunit G (EC 3.6.3.14)	1.02962	5.69506	0.00280699
CPF_RS13610	Pantothenate kinase type III, CoaX-like (EC 2.7.1.33)	1.01603	4.883	0.00113208
CPF_RS03195	hypothetical protein	1.01343	4.56715	0.00152865
CPF_RS09610	Acetate kinase (EC 2.7.2.1)	1.00762	8.43746	1.02742e-08
CPF_RS11550	RNA methyltransferase, TrmA family	1.00739	7.76938	2.52649e-09
CPF_RS01315	Uracil-DNA glycosylase, family 1	-1.00238	7.40258	0.000227623
CPF_RS11260	Manganese-dependent inorganic pyrophosphatase (EC 3.6.1.1)	-1.0146	10.7347	1.62578e-09
CPF_RS11585	Ribosomal large subunit pseudouridine synthase D (EC 5.4.99.23)	-1.03461	6.45662	0.00108409
CPF_RS09300	Arginyl-tRNA synthetase (EC 6.1.1.19)	-1.03753	10.0181	8.82194e-08
CPF_RS06925	Putative dipeptidase	-1.03859	11.3501	7.00541e-10
CPF_RS09485	Uridine monophosphate kinase (EC 2.7.4.22)	-1.04203	6.32814	0.00511679
CPF_RS13585	Glycyl-tRNA synthetase (EC 6.1.1.14)	-1.04485	7.86323	1.22169e-06
CPF_RS06775	6-phosphofructokinase (EC 2.7.1.11)	-1.04963	8.1739	0.00184036
CPF_RS06790	proposed amino acid ligase found clustered with an amidotransferase	-1.05147	7.46219	0.000816802
CPF_RS03615	CoA-disulfide reductase (EC 1.8.1.14) / Polysulfide binding and transferase domain	-1.05871	8.10257	0.00618443
CPF_RS07535	Galactose/methyl galactoside ABC transport system, ATP-binding protein MglA (EC 3.6.3.17)	-1.07388	12.3112	4.23103e-07
CPF_RS08120	Sodium:alanine symporter family protein	-1.08455	5.0347	0.000171643
CPF_RS01350	Foldase protein PrsA precursor (EC 5.2.1.8)	-1.08535	8.65452	0.00110444
CPF_RS13770	UDP-N-acetylmuramate--alanine ligase (EC 6.3.2.8)	-1.08999	8.15986	2.57106e-06
CPF_RS01825	Type III restriction enzyme, res subunit:DEAD/DEAH box helicase, N-terminal	-1.09533	5.55805	0.00926223
CPF_RS13065	Sodium-dependent phosphate transporter	-1.09538	6.5002	0.000281365
CPF_RS01420	Transcriptional regulator, AbrB family	-1.10151	12.1926	3.12948e-09
CPF_RS10640	Putative membrane-spanning protein	-1.11081	6.30325	0.000785731
CPF_RS04175	Stress responsive alpha-beta barrel domain protein Dabb	-1.11164	6.82958	0.000453352
CPF_RS09825	Twitching motility protein PilT	-1.11485	7.35874	7.75668e-05
CPF_RS13305	LSU ribosomal protein L1p (L10Ae)	-1.11497	11.1134	1.67526e-12
CPF_RS14850	RGS domain-containing protein	-1.11498	8.41383	0.000435609
CPF_RS11025	DNA primase (EC 2.7.7.-)	-1.12468	9.35663	5.05682e-09
CPF_RS09385	Aspartokinase (EC 2.7.2.4)	-1.12584	6.77706	0.000520602
CPF_RS12255	putative lipoprotein	-1.13987	5.52624	0.00676895
CPF_RS01375	Teichoic acid export ATP-binding protein TagH (EC 3.6.3.40)	-1.14021	7.43063	2.34806e-06
CPF_RS06010	hypothetical protein	-1.14897	6.8329	0.00764759
CPF_RS03715	Cardiolipin synthetase (EC 2.7.8.-)	-1.14934	6.65798	0.000400003
CPF_RS08480	FIG00519347: Ribonucleotide reductase-like protein	-1.15612	8.86438	2.01357e-07
CPF_RS01890	Uridine phosphorylase (EC 2.4.2.3)	-1.16017	6.96796	0.000420035
CPF_RS09460	Membrane-associated zinc metalloprotease	-1.17447	7.55561	0.000109615
CPF_RS15065	Choline binding protein A	-1.17483	7.20258	0.000290414
CPF_RS07880	Substrate-specific component ThiT of thiamin ECF transporter	-1.18164	5.67771	0.00673161
CPF_RS01285	Transcriptional regulator, CarD family	-1.18245	6.21453	0.00113671
CPF_RS00910	Predicted sialic acid transporter	-1.18957	8.18178	7.0853e-08	NeuAc utilization
CPF_RS05420	glycosyl hydrolase, family 20	-1.18985	7.28114	0.000462293
CPF_RS00010	Chromosomal replication initiator protein DnaA	-1.19451	7.61046	0.00111457
CPF_RS09855	FIG004453: protein YceG like	-1.20229	8.82905	7.18182e-09
CPF_RS12015	TsaC protein (YrdC-Sua5 domains) required for threonylcarbamoyladenosine t(6)A37 modification in tRNA	-1.20247	5.7759	0.0021914
CPF_RS13255	SSU ribosomal protein S10p (S20e)	-1.20296	8.67332	2.6997e-06
CPF_RS10870	Aspartate--ammonia ligase (EC 6.3.1.1)	-1.20769	6.49165	0.000391872
CPF_RS07040	Superoxide dismutase [Mn] (EC 1.15.1.1)	-1.21044	8.40758	0.000466036
CPF_RS13310	LSU ribosomal protein L11p (L12e)	-1.21067	10.5978	3.93169e-13
CPF_RS11055	DNA recombination and repair protein RecO	-1.21403	6.69016	9.44087e-06
CPF_RS13425	Thioredoxin reductase (EC 1.8.1.9)	-1.21517	9.55352	0.000142083
CPF_RS09730	Guanylate kinase (EC 2.7.4.8)	-1.21557	6.51039	6.0744e-05
CPF_RS02935	Lipoteichoic acid synthase LtaS Type IVb	-1.21857	9.03037	7.62435e-11
CPF_RS00015	DNA polymerase III beta subunit (EC 2.7.7.7)	-1.21883	8.70692	1.36673e-06
CPF_RS07985	ATP-dependent protease La (EC 3.4.21.53) Type I	-1.22159	8.51199	1.92294e-08
CPF_RS03655	NA	-1.22329	6.52615	0.00722865
CPF_RS06640	RNA-binding protein Hfq	-1.22904	5.96112	0.000212288
CPF_RS10360	Alpha-L-fucosidase (EC 3.2.1.51)	-1.22925	7.55752	0.000290209	GH29
CPF_RS07530	Galactose/methyl galactoside ABC transport system, D-galactose-binding periplasmic protein MglB (TC 3.A.1.2.3)	-1.23159	11.0866	8.15067e-11
CPF_RS10160	Translation elongation factor P	-1.2506	7.21928	0.000654106
CPF_RS13870	Conserved protein	-1.25425	5.20481	0.00149155
CPF_RS12050	Transcription termination factor Rho	-1.26015	7.56284	0.00171291
CPF_RS05160	Predicted transcriptional regulator for fucose utilization, AraC family	-1.26289	8.45531	3.44982e-05	Fucose utilzation
CPF_RS09465	1-deoxy-D-xylulose 5-phosphate reductoisomerase (EC 1.1.1.267)	-1.26935	6.83192	6.97786e-06
CPF_RS06990	Cobalt-precorrin-5B (C1)-methyltransferase (EC 2.1.1.195) ## CbiD	-1.27018	6.78441	0.000129802
CPF_RS11250	hypothetical protein	-1.27327	8.3082	1.76058e-06
CPF_RS09135	NA	-1.28253	9.24137	1.0473e-07
CPF_RS00560	[FeFe]-hydrogenase maturation GTPase HydF	-1.28416	7.1534	1.16762e-06
CPF_RS09620	FIG007079: UPF0348 protein family	-1.29043	5.6557	0.00815191
CPF_RS06835	FIG00515018: hypothetical protein	-1.29228	7.82216	0.000454215
CPF_RS06645	Aluminum resistance protein	-1.29371	5.54869	0.00034308
CPF_RS09525	Ribonuclease HII (EC 3.1.26.4)	-1.30158	6.01818	0.00261584
CPF_RS11095	Transamidase GatB domain protein	-1.31535	8.49001	1.44382e-07
CPF_RS09335	Adenylosuccinate lyase (EC 4.3.2.2) @ SAICAR lyase (EC 4.3.2.2)	-1.31557	7.29525	0.000272482
CPF_RS11715	Cytosol nonspecific dipeptidase (EC 3.4.13.18)	-1.31852	9.39402	4.03513e-12
CPF_RS11100	SSU ribosomal protein S21p	-1.31954	6.78259	0.00465477
CPF_RS02940	Cobalt-zinc-cadmium resistance protein	-1.3208	7.82442	3.67346e-07
CPF_RS10715	Queuine tRNA-ribosyltransferase (EC 2.4.2.29)	-1.32293	6.25757	0.000272482
CPF_RS08730	hypothetical protein	-1.32485	6.81889	0.00804459
CPF_RS08515	Cell wall-binding protein	-1.32584	5.81352	0.00289695
CPF_RS06060	Uncharacterized symport/antiport-type transporter	-1.3282	11.4835	2.24931e-08
CPF_RS04370	Ethanolamine utilization protein similar to PduU	-1.33627	8.04444	0.000116761	Ethanolamine utilization
CPF_RS03210	Putative cytoplasmic protein	-1.34052	6.74466	0.000122682
CPF_RS14240	Maltose O-acetyltransferase (EC 2.3.1.79)	-1.34325	5.14794	0.00103973
CPF_RS12090	LysM domain-containing membrane protein	-1.3459	5.99431	0.000547279
CPF_RS08725	Extracellular protein	-1.35108	6.71289	3.23188e-06
CPF_RS10635	Putative membrane-spanning protein	-1.3511	6.11042	0.000141913
CPF_RS09455	1-hydroxy-2-methyl-2-(E)-butenyl 4-diphosphate synthase (EC 1.17.7.1)	-1.35169	7.09794	3.32326e-05
CPF_RS12410	ATP-dependent DNA helicase UvrD/PcrA (EC 3.6.4.12)	-1.35415	7.19738	1.83933e-06
CPF_RS04680	FIG00524455: hypothetical protein	-1.35533	6.01831	0.000502224
CPF_RS14565	SSU ribosomal protein S6p	-1.35589	11.5786	1.4602e-13
CPF_RS06615	Pyruvate formate-lyase (EC 2.3.1.54)	-1.35845	9.85482	7.43389e-10
CPF_RS13015	Phosphoenolpyruvate-protein phosphotransferase of PTS system (EC 2.7.3.9)	-1.36143	9.32637	4.58589e-12
CPF_RS09480	Ribosome recycling factor	-1.36744	6.27609	0.00044958
CPF_RS13875	Prolipoprotein diacylglyceryl transferase (EC 2.4.99.-)	-1.36801	4.40978	0.00794992
CPF_RS08070	voltage-gated chloride channel family protein	-1.36814	6.222	1.88112e-05
CPF_RS11750	FIG00515783: hypothetical protein	-1.36914	5.62809	0.00526475
CPF_RS13945	Uncharacterized ABC1 family protein CA_C0033	-1.36935	7.60832	4.66958e-06
CPF_RS00555	Integral membrane protein	-1.36944	7.50948	4.86323e-06
CPF_RS14135	Peptidyl-prolyl cis-trans isomerase (EC 5.2.1.8)	-1.37136	7.21895	4.45236e-07
CPF_RS00905	N-acetylneuraminate lyase (EC 4.1.3.3)	-1.37266	8.37617	7.05466e-09	NeuAc utilization
CPF_RS14010	Isoleucyl-tRNA synthetase (EC 6.1.1.5)	-1.37462	9.75282	2.60311e-10
CPF_RS06695	membrane protein, putative	-1.37561	6.83686	0.000949786
CPF_RS11040	Pyruvate,phosphate dikinase (EC 2.7.9.1)	-1.37913	12.1032	1.09991e-10
CPF_RS10690	Protein translocase subunit SecF	-1.38806	8.79661	9.04991e-07
CPF_RS02655	Uncharacterized membrane protein YsdA	-1.38995	6.41451	0.00450661
CPF_RS09325	DNA polymerase III epsilon subunit (EC 2.7.7.7)	-1.39831	6.5888	0.000151283
CPF_RS12610	Electron bifurcating butyryl-CoA dehydrogenase, electron transfer flavoprotein alpha / Electron transfer flavoprotein, alpha subunit	-1.40071	7.72216	1.38056e-06
CPF_RS06620	Pyruvate formate-lyase activating enzyme (EC 1.97.1.4)	-1.40201	4.97864	0.00494584
CPF_RS14990	hypothetical protein	-1.40542	7.53317	0.000147648
CPF_RS11020	RNA polymerase sigma factor RpoD	-1.42794	9.00721	1.89392e-07
CPF_RS00415	Elongation factor G-like protein TM_1651	-1.43521	9.33674	1.69809e-08
CPF_RS03920	Transcriptional regulator, MarR family	-1.43604	5.5082	0.00170689
CPF_RS10710	Preprotein translocase subunit YajC (TC 3.A.5.1.1)	-1.43973	7.65942	7.76501e-06
CPF_RS00900	N-acetylmannosamine-6-phosphate 2-epimerase (EC 5.1.3.9)	-1.44109	5.51731	0.00151427	NeuAc utilization
CPF_RS08540	DNA topoisomerase III (EC 5.99.1.2)	-1.45644	6.69407	0.000949786
CPF_RS00895	Oxygen-insensitive NAD(P)H nitroreductase (EC 1.-.-.-) / Dihydropteridine reductase (EC 1.5.1.34)	-1.45853	3.89916	0.00617123
CPF_RS15140	stage V sporulation protein K	-1.46028	7.87883	1.20126e-07
CPF_RS10940	Alpha-amylase (EC 3.2.1.1)	-1.47482	5.3268	0.00244869
CPF_RS14125	probable transcription regulator, lacI/xre family	-1.49112	8.75541	1.82822e-10
CPF_RS13400	Glucosamine-6-phosphate deaminase (EC 3.5.99.6)	-1.49626	6.31696	3.51959e-05
CPF_RS05735	Glycerol uptake facilitator protein @ Propanediol diffusion facilitator	-1.50582	8.89815	4.65451e-12	Propanediol utilization
CPF_RS09595	Phosphate:acyl-ACP acyltransferase PlsX (EC 2.3.1.n2)	-1.50825	7.04209	3.40376e-06
CPF_RS01545	ABC transporter, permease protein	-1.51364	6.6947	2.567e-05
CPF_RS14130	hypothetical protein	-1.51982	7.54145	4.93607e-08
CPF_RS00090	Seryl-tRNA synthetase (EC 6.1.1.11)	-1.52352	7.72151	8.01036e-09
CPF_RS06630	DNA mismatch repair protein MutL	-1.52735	6.86921	1.78268e-05
CPF_RS09720	Phosphopantothenoylcysteine decarboxylase (EC 4.1.1.36) / Phosphopantothenoylcysteine synthetase (EC 6.3.2.5)	-1.52972	8.11709	3.36169e-09
CPF_RS03040	Choline binding protein A	-1.53627	8.33354	9.41999e-07
CPF_RS01810	hypothetical protein	-1.53732	5.8358	0.000101776
CPF_RS06380	Cyclopropane-fatty-acyl-phospholipid synthase	-1.53965	10.6001	3.26004e-13
CPF_RS07230	oligopeptide transporter, OPT family	-1.55016	10.4963	3.07799e-13
CPF_RS01445	UDP-glucose 4-epimerase (EC 5.1.3.2)	-1.55229	9.39374	9.46077e-11
CPF_RS06955	Cobalt-precorrin-6A reductase (EC 1.3.1.106) ## CbiJ	-1.55698	7.03127	1.38056e-06
CPF_RS10960	Glutaminase (EC 3.5.1.2)	-1.55727	4.52912	0.00630422
CPF_RS13565	[FeFe]-hydrogenase maturation protein HydE	-1.55737	5.0754	0.00585513
CPF_RS14560	Single-stranded DNA-binding protein	-1.55913	13.5825	4.96683e-09
CPF_RS02420	UTP--glucose-1-phosphate uridylyltransferase (EC 2.7.7.9)	-1.56312	4.7249	0.00328254
CPF_RS06050	hypothetical protein	-1.56361	7.4565	1.96943e-07
CPF_RS02460	Alpha-galactosidase (EC 3.2.1.22)	-1.56612	7.2851	4.18785e-08	GH36
CPF_RS09665	Thiamin pyrophosphokinase (EC 2.7.6.2)	-1.56929	5.12988	0.00618036
CPF_RS09145	Ribose ABC transport system, ATP-binding protein RbsA (TC 3.A.1.2.1)	-1.56941	8.36584	6.2194e-05
CPF_RS10615	Two-component sensor histidine kinase DSY1076	-1.56998	8.47294	2.04871e-08
CPF_RS05500	endo-beta-galactosidase, GlcNAc-alpha-1,4-Gal-releasing	-1.57255	6.95897	2.21857e-06	GH16
CPF_RS01365	glycosyl transferase, group 1 family protein( EC:2.4.1.- )	-1.5761	5.7663	2.28604e-05
CPF_RS08625	Heterodimeric efflux ABC transporter, permease/ATP-binding subunit 1	-1.58372	5.29621	0.00334914
CPF_RS14555	SSU ribosomal protein S18p @ SSU ribosomal protein S18p, zinc-dependent	-1.58462	9.67467	5.32124e-12
CPF_RS10675	Guanosine-3',5'-bis(diphosphate) 3'-pyrophosphohydrolase (EC 3.1.7.2) / GTP pyrophosphokinase (EC 2.7.6.5), (p)ppGpp synthetase II	-1.58727	5.8521	9.98196e-05
CPF_RS12605	3-hydroxybutyryl-CoA dehydrogenase (EC 1.1.1.157)	-1.58866	7.79158	1.80679e-06
CPF_RS04955	FIG00529811: hypothetical protein	-1.5901	5.80497	5.22412e-05
CPF_RS13285	DNA-directed RNA polymerase beta' subunit (EC 2.7.7.6)	-1.59012	12.7959	4.44164e-15
CPF_RS11845	Ribosome hibernation promoting factor Hpf	-1.59212	9.61998	0.000175232
CPF_RS13355	Thymidylate synthase ThyX (EC 2.1.1.148)	-1.60425	5.37716	0.000133725
CPF_RS09125	Helicase, SNF2/RAD54 family	-1.61584	10.2266	1.00947e-11
CPF_RS09890	Alanyl-tRNA synthetase (EC 6.1.1.7)	-1.61839	7.24696	2.65592e-07
CPF_RS03080	Tryptophanyl-tRNA synthetase (EC 6.1.1.2) ## cluster 1	-1.62029	5.08759	0.00327484
CPF_RS11105	HIT family protein	-1.62514	7.67928	3.65354e-10
CPF_RS09400	SSU ribosomal protein S15p (S13e)	-1.62562	8.61576	2.47535e-05
CPF_RS11500	Ribosomal protein L11 methyltransferase (EC 2.1.1.-)	-1.62698	4.35958	0.00159455
CPF_RS05790	Amino acid permease family protein	-1.62806	11.1907	2.02132e-11
CPF_RS07470	CDP-diacylglycerol--serine O-phosphatidyltransferase (EC 2.7.8.8) @ Archaetidylserine synthase (EC 2.7.8.38)	-1.63059	8.45299	2.88113e-08
CPF_RS04825	FIG00513844: hypothetical protein	-1.63441	6.35774	4.03626e-05
CPF_RS08805	FIG00515314: hypothetical protein	-1.63945	8.9129	3.15535e-06
CPF_RS07585	putative adenylate cyclase	-1.64341	5.3823	0.000545609
CPF_RS13280	Firmicutes ribosomal L7Ae family protein	-1.64987	8.55942	8.47182e-10
CPF_RS08180	FAD flavoprotein oxidase	-1.65558	6.49305	5.47289e-06
CPF_RS04375	Ethanolamine utilization protein similar to PduV	-1.66125	8.02635	3.92019e-05	Ethanolamine utilization
CPF_RS01930	Quinolinate phosphoribosyltransferase [decarboxylating] (EC 2.4.2.19)	-1.66444	6.09251	0.000174495
CPF_RS09140	Ribose ABC transport system, permease protein RbsC (TC 3.A.1.2.1)	-1.66588	9.22002	4.3466e-09
CPF_RS03730	Creatinine amidohydrolase (EC 3.5.2.10)	-1.66727	4.94905	6.0952e-05
CPF_RS10745	2',3'-cyclic-nucleotide 2'-phosphodiesterase (EC 3.1.4.16) / 5'-nucleotidase (EC 3.1.3.5)	-1.66854	11.4805	3.11998e-16
CPF_RS14635	RNA-binding protein Jag	-1.67318	8.06783	1.84347e-09
CPF_RS04805	hypothetical protein	-1.67335	4.0074	0.00835072
CPF_RS00775	Alkaline phosphatase like protein	-1.67663	7.30013	6.55095e-07
CPF_RS07980	GTP-binding protein EngB	-1.67714	5.60077	0.000603797
CPF_RS06770	Beta-lactamase (EC 3.5.2.6)	-1.68196	11.4226	2.34073e-09
CPF_RS00605	FIG00513299: hypothetical protein	-1.68412	4.49485	0.00604525
CPF_RS12765	Sortase A, LPXTG specific	-1.68448	4.42665	0.00219889
CPF_RS04950	Methionyl-tRNA formyltransferase (EC 2.1.2.9) # possibly recruited to a new function	-1.68566	6.35635	8.77081e-06
CPF_RS00820	Arginine deiminase (EC 3.5.3.6)	-1.688	12.6204	1.23552e-15	Arginine deimination
CPF_RS07995	ATP-dependent Clp protease ATP-binding subunit ClpX	-1.68817	9.9679	2.82357e-14
CPF_RS01355	Teichoic acid translocation permease protein TagG	-1.68848	7.01728	7.69067e-07
CPF_RS10395	Histidinol-phosphatase-related protein	-1.70102	5.51063	0.000435433
CPF_RS12180	endodeoxyribonuclease RusA family protein	-1.70149	4.61349	0.000862087
CPF_RS08355	Bis-ABC ATPase YheS	-1.71506	7.44743	8.58228e-06
CPF_RS14640	Inner membrane protein translocase component YidC, short form OxaI-like	-1.71775	10.4764	1.19759e-12
CPF_RS01830	FIG00512910: hypothetical protein	-1.74486	5.01453	0.000949786
CPF_RS10225	23S rRNA (guanine(2445)-N(2))-methyltransferase (EC 2.1.1.173)	-1.74681	5.75812	0.00231042
CPF_RS06635	tRNA dimethylallyltransferase (EC 2.5.1.75)	-1.75066	5.4006	0.000367491
CPF_RS09130	NA	-1.75155	10.3231	1.07137e-09
CPF_RS12965	Butyrate kinase (EC 2.7.2.7)	-1.75223	3.68103	0.00873082
CPF_RS06945	Vitamin B12 ABC transporter, permease component BtuC	-1.76123	4.24136	0.0013011
CPF_RS11435	Lipid II:glycine glycyltransferase (EC 2.3.2.16)	-1.76546	7.52913	1.60341e-05
CPF_RS08000	ATP-dependent Clp protease proteolytic subunit (EC 3.4.21.92)	-1.77326	6.94205	9.15197e-06
CPF_RS03585	Sialidase (EC 3.2.1.18)	-1.7736	5.40253	6.06459e-05	NeuAc utilization, GH33
CPF_RS08135	peptidase, T4 family	-1.77626	6.47513	1.17157e-07
CPF_RS13890	SSU rRNA (adenine(1518)-N(6)/adenine(1519)-N(6))-dimethyltransferase (EC 2.1.1.182) ## RsmA	-1.77661	3.87765	0.00547329
CPF_RS11640	FIG092679: Fe-S oxidoreductase	-1.78227	6.67101	1.99105e-06
CPF_RS08985	CAAX amino terminal protease family protein	-1.79284	6.08008	0.000168686
CPF_RS11360	Inner membrane permease YcaM	-1.79495	8.33378	1.72741e-08
CPF_RS07135	Multiple sugar ABC transporter, substrate-binding protein	-1.80223	5.95111	0.00156065
CPF_RS03325	putative membrane protein	-1.8068	5.21742	0.000360263
CPF_RS14650	Ribonuclease P protein component (EC 3.1.26.5)	-1.81292	8.81135	1.585e-12
CPF_RS00040	DNA gyrase subunit A (EC 5.99.1.3)	-1.81771	10.4344	1.1571e-16
CPF_RS01605	Integral membrane protein	-1.81932	5.40244	0.00248725
CPF_RS06950	Vitamin B12 ABC transporter, B12-binding component BtuF	-1.82763	7.11853	5.09362e-08
CPF_RS08975	acetylxylan esterase( EC:3.1.1.72 )	-1.83471	3.61761	0.00691117
CPF_RS08475	ACT domain containing transcriptional regulators, related to gcvR of E.coli	-1.83495	4.81539	0.00641537
CPF_RS10355	Alpha-L-fucosidase (EC 3.2.1.51), GH95 family	-1.84082	8.99518	4.96828e-12	GH95
CPF_RS03175	Tyrosyl-tRNA synthetase (EC 6.1.1.1) ## cluster 1	-1.84391	7.6833	1.10629e-07
CPF_RS10630	Serine hydroxymethyltransferase (EC 2.1.2.1)	-1.84461	8.18946	3.36928e-09
CPF_RS10410	Phenylalanyl-tRNA synthetase alpha chain (EC 6.1.1.20)	-1.85784	4.84255	0.0014785
CPF_RS11175	Translation elongation factor LepA	-1.85901	7.23442	7.98672e-09
CPF_RS11630	Ribonuclease G	-1.86821	7.05839	1.20983e-09
CPF_RS09315	Membrane metalloprotease	-1.86957	7.51254	1.55998e-07
CPF_RS04710	putative phage major capsid protein	-1.87672	2.75815	0.0077211
CPF_RS10405	Phenylalanyl-tRNA synthetase beta chain (EC 6.1.1.20)	-1.88174	7.95988	2.35768e-10
CPF_RS10585	Valyl-tRNA synthetase (EC 6.1.1.9)	-1.88858	9.31228	2.64485e-12
CPF_RS03035	Choline binding protein A	-1.88945	5.83202	0.00044958
CPF_RS13290	DNA-directed RNA polymerase beta subunit (EC 2.7.7.6)	-1.89077	12.3321	1.44705e-17
CPF_RS14230	Predicted arginine uptake transporter	-1.89199	9.85123	3.0734e-06
CPF_RS11110	tRNA t(6)A37-methylthiotransferase (EC 2.8.4.5)	-1.89489	6.7923	4.21073e-06
CPF_RS03065	Choline binding protein A	-1.8984	6.21013	0.000143323
CPF_RS11120	Ribosomal protein L11 methyltransferase (EC 2.1.1.-)	-1.90091	4.96608	0.00125575
CPF_RS06340	Vitamin B12 ABC transporter, ATPase component BtuD	-1.90139	4.39081	0.000278963
CPF_RS13020	Transcriptional regulator BkdR of isoleucine and valine catabolism operon	-1.90221	6.10772	2.66876e-06
CPF_RS09735	UPF0296 protein YlzA	-1.91294	6.13512	7.07909e-06
CPF_RS09975	Assimilatory nitrate reductase large subunit (EC 1.7.99.4)	-1.9145	5.94206	5.48648e-07
CPF_RS10975	hypothetical protein	-1.91637	5.4607	0.00877032
CPF_RS09535	LSU ribosomal protein L19p	-1.92063	9.17278	1.03515e-09
CPF_RS12970	Phosphate butyryltransferase (EC 2.3.1.19)	-1.93761	6.78367	4.07003e-08
CPF_RS11635	FIG017108: hypothetical protein	-1.9446	4.35821	0.00371419
CPF_RS13805	Asparaginyl-tRNA synthetase (EC 6.1.1.22)	-1.9559	7.75135	6.24616e-12
CPF_RS13790	probable proline dipeptidase	-1.95983	8.03757	3.42322e-11
CPF_RS05980	Proton/glutamate symport protein @ Sodium/glutamate symport protein	-1.96229	5.57618	3.92019e-05
CPF_RS14645	Protein YidD	-1.96868	5.62098	6.66781e-05
CPF_RS13350	23S rRNA (guanosine(2251)-2'-O)-methyltransferase (EC 2.1.1.185) ## RlmB	-1.97873	5.22174	0.00038106
CPF_RS00565	FIG00517905: hypothetical protein	-1.97894	5.03029	0.00136854
CPF_RS06330	Vitamin B12 ABC transporter, B12-binding component BtuF	-1.98964	7.40886	2.79299e-12
CPF_RS09785	Ribonucleotide reductase transcriptional regulator NrdR	-1.99003	5.90102	0.000520602
CPF_RS10860	D-alanyl-D-alanine carboxypeptidase (EC 3.4.16.4)	-1.99662	5.947	0.000193393
CPF_RS01540	ABC transporter, ATP-binding protein	-1.99987	5.24135	4.91312e-05
CPF_RS04965	Mobile element protein	-2.00676	4.25286	0.00443855
CPF_RS08800	putative lipoprotein	-2.01183	7.91685	1.55091e-07
CPF_RS06765	Aspartate carbamoyltransferase (EC 2.1.3.2)	-2.0122	3.24582	0.00672016
CPF_RS03795	MSM (multiple sugar metabolism) operon regulatory protein	-2.01464	7.96098	8.8895e-06
CPF_RS11355	Short-chain alcohol dehydrogenase family	-2.01829	5.12142	0.00288378
CPF_RS00600	FIG00515642: hypothetical protein	-2.03811	4.13645	0.00371401
CPF_RS11045	Transcriptional repressor CcpN, MarR family ## Gluconeogenic gene regulation	-2.03903	10.4354	1.38899e-12
CPF_RS11620	FIG139598: Potential ribosomal protein	-2.0411	10.5192	1.16223e-16
CPF_RS11860	RecD-like DNA helicase YrrC	-2.04285	3.64339	0.000727268
CPF_RS02985	Undecaprenyl-phosphate galactosephosphotransferase (EC 2.7.8.6)	-2.05217	4.21373	0.00393976
CPF_RS08045	Predicted insulinase-like Zn-dependent peptidase DVU0941	-2.06171	7.26292	1.0876e-08
CPF_RS11625	LSU ribosomal protein L21p	-2.06193	11.8757	3.44415e-20
CPF_RS06920	Transcriptional regulator, Fur family	-2.06752	8.35378	1.25615e-08
CPF_RS02250	Lactoylglutathione lyase (EC 4.4.1.5)	-2.06958	6.4899	6.55943e-05
CPF_RS00595	putative N-acetylmuramoyl-L-alanine amidase	-2.08185	5.36056	1.4382e-05
CPF_RS08490	Metallo-beta-lactamase superfamily	-2.0842	4.82713	0.000648042
CPF_RS11115	16S rRNA (uracil(1498)-N(3))-methyltransferase (EC 2.1.1.193) ## RsmE	-2.08489	6.1597	7.24449e-06
CPF_RS07410	Permease of the drug/metabolite transporter (DMT) superfamily	-2.08716	6.09827	7.50592e-06
CPF_RS03725	Cytosine deaminase (EC 3.5.4.1)	-2.09802	3.41643	0.00224071
CPF_RS12770	2-C-methyl-D-erythritol 2,4-cyclodiphosphate synthase (EC 4.6.1.12)	-2.1087	3.65596	0.00418219
CPF_RS00805	FIG00519197: hypothetical protein	-2.11245	5.60311	6.52907e-06
CPF_RS00075	UPF0182 protein CPE0011	-2.12063	7.5153	8.84018e-10
CPF_RS00180	Phosphatidylserine decarboxylase (EC 4.1.1.65)	-2.13648	5.93903	1.15751e-06
CPF_RS01380	glycosyl transferase, group 1 family protein	-2.13805	4.17955	0.000245124
CPF_RS05190	FIG00515077: hypothetical protein	-2.15094	3.00122	0.00567407
CPF_RS06255	PAP2 family protein	-2.16885	5.38432	2.88619e-05
CPF_RS12855	5-formyltetrahydrofolate cyclo-ligase (EC 6.3.3.2)	-2.17067	3.96762	0.00264198
CPF_RS07795	Transcriptional regulator, Xre family	-2.17333	5.61006	6.2194e-05
CPF_RS13010	Isoaspartyl aminopeptidase (EC 3.4.19.5) @ Asp-X dipeptidase	-2.17833	3.93705	0.00113817
CPF_RS09365	CDP-diacylglycerol--glycerol-3-phosphate 3-phosphatidyltransferase (EC 2.7.8.5)	-2.1876	7.31266	2.42154e-06
CPF_RS10530	Cob(I)alamin adenosyltransferase (EC 2.5.1.17)	-2.1884	2.31789	0.00926056
CPF_RS03135	Flavodoxin	-2.20202	5.01082	0.000221219
CPF_RS01150	FIGfam010146: Two component system histidine kinase	-2.20563	4.5565	0.000799783
CPF_RS02970	Peptide chain release factor 3	-2.20753	6.23981	1.85058e-06
CPF_RS03760	no significant homology. Putative N-terminal signal sequence and 2 putative transmembrane regions were found by PSORT.	-2.21012	3.4202	0.00830005
CPF_RS00940	Substrate-specific component CbiM of cobalt ECF transporter	-2.21186	3.90761	0.000105192
CPF_RS02995	Glucose-1-phosphate thymidylyltransferase (EC 2.7.7.24)	-2.21423	5.20794	0.000531257
CPF_RS03825	Cell wall surface anchor family protein	-2.21992	12.7264	2.58924e-19
CPF_RS03960	FIG00513119: hypothetical protein	-2.22199	2.39915	0.00542281
CPF_RS04675	Phage terminase, large subunit, PBSX family	-2.22501	4.31721	0.00011824
CPF_RS11450	Probable amino-acid-binding protein YxeM / Probable amino-acid permease protein YxeN	-2.24774	3.13645	0.00754174
CPF_RS11560	Selenocysteine-specific translation elongation factor	-2.26888	4.99357	0.000131986
CPF_RS08860	hypothetical protein	-2.28263	4.91704	0.00166877
CPF_RS08455	FIG00512901: hypothetical protein	-2.28784	5.12917	0.000260614
CPF_RS03940	Undecaprenyl-diphosphatase BcrC (EC 3.6.1.27)	-2.28844	5.76265	0.000321779
CPF_RS06335	Vitamin B12 ABC transporter, permease component BtuC	-2.29924	6.47265	9.89008e-09
CPF_RS07295	putative lipoprotein	-2.3135	4.6645	0.00864119
CPF_RS08990	hypothetical protein	-2.31383	5.16343	0.000985852
CPF_RS11995	3-ketoacyl-CoA thiolase (EC 2.3.1.16) @ Acetyl-CoA acetyltransferase (EC 2.3.1.9)	-2.31639	8.43276	2.12458e-11
CPF_RS07160	Transcription elongation factor GreA	-2.31848	4.17919	0.00500019
CPF_RS03305	Nudix-family hydrolase	-2.32059	5.7785	0.000285682
CPF_RS06625	DNA mismatch repair protein MutS	-2.33182	5.77097	3.17341e-06
CPF_RS12995	Spore-cortex-lytic enzyme, SLEB	-2.33208	2.77264	0.00228237
CPF_RS08700	ABC transporter ATP-binding protein YvcR	-2.34846	6.47496	7.24449e-06
CPF_RS00650	FIG00523778: hypothetical protein	-2.35249	10.7941	4.04008e-14
CPF_RS01305	no significant homology. Putative N-terminal signal sequence and 9 putative transmembrane regions were found by PSORT.	-2.36692	6.94008	3.75834e-07
CPF_RS05105	FIG00524460: hypothetical protein	-2.36832	2.43192	0.00214448
CPF_RS04775	FIG00522868: hypothetical protein	-2.37013	5.25535	3.10127e-09
CPF_RS00730	hypothetical protein	-2.37332	5.55643	8.30737e-05
CPF_RS03290	Leucyl-tRNA synthetase (EC 6.1.1.4)	-2.37429	8.00593	4.64988e-12
CPF_RS12425	gram positive anchor protein	-2.37854	4.79133	0.00779009
CPF_RS03125	Phosphate regulon transcriptional regulatory protein PhoB (SphR)	-2.38863	2.20029	0.00612773
CPF_RS12200	Lipoteichoic acid synthase LtaS Type IVb	-2.38983	9.00363	9.46077e-11
CPF_RS05870	NAD(FAD)-utilizing dehydrogenases	-2.39112	4.78379	0.000311134
CPF_RS14000	Catabolite control protein A	-2.39537	9.675	3.14948e-16
CPF_RS09355	Ribonuclease Y	-2.40758	11.8649	5.69189e-10
CPF_RS09960	Molybdopterin-guanine dinucleotide biosynthesis protein MobB	-2.41765	3.55306	0.00103453
CPF_RS01430	Aldose 1-epimerase	-2.42801	7.77335	4.3466e-09
CPF_RS10805	Sodium:alanine symporter family protein	-2.43096	8.08668	1.21157e-07
CPF_RS13025	hypothetical SSU ribosomal protein S4p (S9e)	-2.44117	7.8405	5.22932e-07
CPF_RS05220	Acetyltransferase TM0577	-2.44134	2.61591	0.00724441
CPF_RS01140	FIGfam013899: ABC transporter substrate-binding protein	-2.4484	3.82144	0.000140261
CPF_RS03025	hypothetical protein	-2.44903	3.27652	0.00219469
CPF_RS09110	hypothetical protein	-2.45333	3.75977	0.00564142
CPF_RS06860	UPF0313 [4Fe-4S] protein YgiQ	-2.45553	6.3768	1.64782e-05
CPF_RS12040	LSU ribosomal protein L31p @ LSU ribosomal protein L31p, zinc-dependent	-2.45979	5.1323	0.00102749
CPF_RS04145	Sensor histidine kinase	-2.46082	6.38342	1.08324e-05
CPF_RS04335	ABC transporter, permease protein	-2.46102	8.09485	3.41076e-11
CPF_RS07060	hypothetical protein	-2.46115	3.52202	0.00290473
CPF_RS08025	Purine nucleoside phosphorylase (EC 2.4.2.1)	-2.46967	9.29066	5.70668e-16
CPF_RS00950	Transmembrane component CbiQ of energizing module of cobalt ECF transporter	-2.47322	3.17214	0.00723512
CPF_RS01770	NA	-2.48745	7.62089	2.81979e-09
CPF_RS09625	FIGfam003972: membrane protein	-2.48912	2.50275	0.00230089
CPF_RS06940	Vitamin B12 ABC transporter, ATPase component BtuD	-2.48982	3.38527	0.00197245
CPF_RS05090	FIG00523640: hypothetical protein	-2.4979	2.93314	0.00374425
CPF_RS07080	oxidoreductase family protein	-2.50241	4.45797	0.00169668
CPF_RS10400	no significant homology	-2.50322	5.10838	0.000267046
CPF_RS00955	ATPase component CbiO of energizing module of cobalt ECF transporter	-2.50557	3.6302	0.000427496
CPF_RS03260	TPR domain protein	-2.50851	6.08614	9.33583e-07
CPF_RS05785	1,3-propanediol dehydrogenase (EC 1.1.1.202)	-2.5093	5.74808	0.00322315	Propanediol utilization
CPF_RS09155	Ribokinase (EC 2.7.1.15)	-2.51128	7.74725	1.47996e-08
CPF_RS00655	Cell wall surface anchor family protein	-2.51213	9.28301	1.19759e-12
CPF_RS04140	Two-component transcriptional response regulator, LuxR family	-2.513	6.25043	3.28827e-06
CPF_RS07170	hypothetical protein	-2.5133	7.48622	2.90654e-10	GH123
CPF_RS11785	2',3'-cyclic-nucleotide 2'-phosphodiesterase (EC 3.1.4.16)	-2.51768	6.03111	0.00107632
CPF_RS09965	Nitrite reductase [NAD(P)H] large subunit (EC 1.7.1.4)	-2.51921	4.22561	0.000339195
CPF_RS00700	hypothetical protein	-2.5264	4.99079	1.96425e-06
CPF_RS00660	Sortase A, LPXTG specific	-2.53673	8.00888	5.78887e-09
CPF_RS13470	DNA polymerase III delta prime subunit (EC 2.7.7.7)	-2.54161	5.57842	4.73198e-05
CPF_RS00720	Modification methylase SinI	-2.55166	1.46432	0.00306137
CPF_RS06210	Para-aminobenzoate synthase, aminase component (EC 2.6.1.85) # PabAa	-2.56212	4.85953	3.0053e-05
CPF_RS04905	hypothetical protein	-2.56471	2.81544	0.00205401
CPF_RS12185	putative acyl-CoA thioesterase	-2.57301	4.52266	0.000654106
CPF_RS04210	Sugar diacid utilization regulator SdaR	-2.5744	1.13871	0.00436411
CPF_RS11460	hypothetical protein	-2.58037	2.92995	0.00353205
CPF_RS06830	Inner membrane transporter YjeM	-2.59052	7.66665	2.09836e-13
CPF_RS06845	Two-component transcriptional response regulator, LuxR family	-2.59343	1.5478	0.00488728
CPF_RS04670	terminase small subunit	-2.61451	1.82983	0.00693445
CPF_RS00810	Inner membrane permease YgjI, clustered with evolved beta-galactosidase	-2.62798	6.4427	0.00252158
CPF_RS00440	Transcriptional repressor of the myo-inositol catabolic operon DeoR family	-2.62827	10.8089	1.82601e-10
CPF_RS04685	phage minor capsid protein	-2.62965	3.56341	0.000619164
CPF_RS03030	Membrane protein involved in the export of O-antigen, teichoic acid lipoteichoic acids	-2.65589	5.00274	2.00276e-05
CPF_RS01210	Phosphoserine phosphatase (EC 3.1.3.3)	-2.66278	4.77488	0.000137864
CPF_RS08950	hypothetical protein	-2.67222	2.72415	0.00447066
CPF_RS04730	FIG00527433: hypothetical protein	-2.69185	1.56791	0.00672786
CPF_RS10350	LSU ribosomal protein L25p	-2.69199	2.18473	0.0020765
CPF_RS01870	Uncharacterized protein YidS	-2.70046	7.36378	6.89854e-09
CPF_RS04365	Putative iron-containing NADPH-dependent propanol dehydrogenase	-2.70674	6.74961	1.27828e-05	Ethanolamine utilization
CPF_RS10380	Cell division protein FtsI [Peptidoglycan synthetase] (EC 2.4.1.129) @ Stage V sporulation protein D	-2.71315	3.49909	0.00116321
CPF_RS02665	hypothetical protein	-2.71835	7.41348	5.33477e-07
CPF_RS09550	KH domain RNA binding protein YlqC	-2.7206	10.5038	2.17935e-18
CPF_RS00220	UPF0061 protein YdiU	-2.72371	6.7388	2.31306e-08
CPF_RS03130	hypothetical protein	-2.7481	8.83546	3.73751e-08
CPF_RS07550	Galactokinase (EC 2.7.1.6)	-2.7547	10.5911	3.44709e-12
CPF_RS04330	ABC transporter ATP-binding protein	-2.76006	7.83276	7.83373e-12
CPF_RS05235	NUDIX hydrolase	-2.76617	1.68323	0.000275362
CPF_RS06710	Phosphoserine phosphatase (EC 3.1.3.3)	-2.77281	6.49583	1.45296e-07
CPF_RS13700	DNA-binding protein HBsu	-2.77421	5.90245	5.0173e-05
CPF_RS11570	Selenide,water dikinase (EC 2.7.9.3) @ selenocysteine-containing	-2.77617	6.48218	1.11746e-07
CPF_RS09555	SSU ribosomal protein S16p	-2.78159	11.2061	4.01342e-20
CPF_RS11565	L-seryl-tRNA(Sec) selenium transferase (EC 2.9.1.1)	-2.78347	7.02705	5.61605e-08
CPF_RS10775	probable nucleotidyltransferase	-2.78369	3.73234	0.000761061
CPF_RS13760	DNA-binding protein SpoVG	-2.78566	7.28097	6.54988e-05
CPF_RS02990	Glycosyl transferase, group 2 family	-2.78697	5.15802	0.000309559
CPF_RS02200	Hemolysins and related proteins containing CBS domains	-2.80019	10.3369	6.00165e-11
CPF_RS06825	FIG00516095: hypothetical protein	-2.83224	2.10169	0.00546986
CPF_RS07555	Galactose-1-phosphate uridylyltransferase (EC 2.7.7.10)	-2.84575	11.6298	1.18402e-12
CPF_RS04720	conserved hypothetical protein	-2.87275	0.5665	0.00842043
CPF_RS09085	conserved hypothetical protein	-2.87388	5.92098	6.20055e-07
CPF_RS11580	D-alanyl-D-alanine carboxypeptidase (EC 3.4.16.4)	-2.87586	5.48471	3.94772e-05
CPF_RS12400	hypothetical protein	-2.89472	2.44693	0.00331437
CPF_RS09395	Polyribonucleotide nucleotidyltransferase (EC 2.7.7.8)	-2.90346	10.9377	7.6421e-21
CPF_RS02660	Sialidase (EC 3.2.1.18)	-2.90893	7.88316	1.56884e-07	GH33
CPF_RS10560	Cell envelope-associated transcriptional attenuator LytR-CpsA-Psr, subfamily F1 (as in PMID19099556)	-2.92828	7.67436	8.67772e-07
CPF_RS03310	FIG00519547: hypothetical protein	-2.93004	7.7166	6.44795e-10
CPF_RS00450	5-keto-2-deoxy-D-gluconate-6 phosphate aldolase (EC 4.1.2.29)	-2.9543	3.8537	0.00472044	Inositol utilization
CPF_RS00815	Beta-galactosidase (EC 3.2.1.23)	-2.96574	7.83158	8.13841e-07	GH42
CPF_RS15165	NA	-2.96722	2.15416	0.00167484
CPF_RS08525	Bis-ABC ATPase YbiT	-2.97003	7.27127	1.62785e-05
CPF_RS04945	hypothetical protein	-2.98395	4.06435	2.37527e-06
CPF_RS01440	Ribonuclease BN (EC 3.1.-.-)	-2.99031	2.82257	0.000188593
CPF_RS02915	Arginine ABC transporter, substrate-binding and permease protein	-2.99512	5.28651	1.03535e-06
CPF_RS10450	Conserved protein	-2.99698	2.88034	0.00812601
CPF_RS08015	DEAD-box ATP-dependent RNA helicase CshA (EC 3.6.4.13)	-3.00953	4.64304	0.000654106
CPF_RS00725	putative type II restriction endonuclease	-3.01397	3.67476	0.000378679
CPF_RS13835	Adenosine deaminase (EC 3.5.4.4)	-3.01657	1.75562	0.00290363
CPF_RS00455	5-keto-2-deoxygluconokinase (EC 2.7.1.92)	-3.06763	3.38925	0.00715735	Inositol utilization
CPF_RS14350	Dimeric dUTPase (EC 3.6.1.23)	-3.0806	7.71298	7.86398e-09
CPF_RS13915	Hcp transcriptional regulator HcpR (Crp/Fnr family)	-3.08155	4.10221	0.000248397
CPF_RS04325	FIG00513158: hypothetical protein	-3.08396	3.27598	0.000958076
CPF_RS04660	NA	-3.08563	-1.00477	0.00613214
CPF_RS00570	[FeFe]-hydrogenase maturation protein HydG	-3.11738	8.46234	3.93169e-13
CPF_RS05225	FIG00513195: hypothetical protein	-3.12714	3.062	0.00105823
CPF_RS05465	Sensor histidine kinase	-3.12971	4.48909	7.3175e-06
CPF_RS05045	FIG00521651: hypothetical protein	-3.13317	3.5202	0.000184361
CPF_RS03010	dTDP-glucose 4,6-dehydratase (EC 4.2.1.46)	-3.13892	4.56772	0.00353205
CPF_RS08520	Uracil permease	-3.1443	8.32851	2.27555e-11
CPF_RS09500	GTP-sensing transcriptional pleiotropic repressor codY	-3.15585	7.83887	1.11872e-11
CPF_RS03180	Ser/Thr protein phosphatase family protein	-3.17541	2.62131	0.000194132
CPF_RS04800	hypothetical protein	-3.19043	1.35912	0.000502224
CPF_RS03815	Hydrolase, alpha/beta fold family	-3.23314	3.384	0.000305052
CPF_RS07050	Drug resistance transporter EmrB/QacA subfamily	-3.24725	4.38865	0.00011422
CPF_RS00575	FIG00514383: hypothetical protein	-3.26464	6.67636	4.42116e-11
CPF_RS12005	Uracil phosphoribosyltransferase (EC 2.4.2.9)	-3.27144	8.20257	6.32223e-11
CPF_RS12000	UDP-N-acetylglucosamine 2-epimerase (EC 5.1.3.14)	-3.27633	8.47131	3.32807e-15
CPF_RS04795	Lyzozyme M1 (1,4-beta-N-acetylmuramidase) (EC 3.2.1.17)	-3.28752	0.0836795	0.0079218
CPF_RS03755	Pyrimidine 5'-nucleotidase YjjG (EC 3.1.3.5)	-3.29174	5.6766	1.01172e-07
CPF_RS07860	FIG00515916: hypothetical protein	-3.29717	9.08239	2.45907e-11
CPF_RS02210	Ferric iron ABC transporter, permease protein	-3.30797	1.88173	0.000118557
CPF_RS00965	Acid phosphatase (EC 3.1.3.2)	-3.31192	3.46273	0.00227223
CPF_RS15110	NA	-3.32684	6.02859	5.80947e-06
CPF_RS14345	hypothetical protein	-3.33718	8.63673	1.40277e-08
CPF_RS08130	Substrate-specific component PanT of predicted pantothenate ECF transporter	-3.34321	7.99954	3.86857e-08
CPF_RS13475	protein from nitrogen regulatory protein P-II (GLNB) family, ortholog YAAQ B. subtilis	-3.34417	1.99461	0.000853719
CPF_RS01875	Carbohydrate Esterase Family 4	-3.34434	5.51227	2.62146e-07
CPF_RS07875	sodium:neurotransmitter symporter family protein	-3.34563	8.68759	3.55707e-16
CPF_RS10790	Hypoxanthine-guanine phosphoribosyltransferase (EC 2.4.2.8)	-3.35313	7.52433	3.77702e-11
CPF_RS15115	cell wall-associated serine proteinase( EC:3.4.21.96 )	-3.3573	9.71437	6.55477e-15
CPF_RS05940	Osmosensitive K+ channel histidine kinase KdpD	-3.37105	5.56212	4.92912e-07
CPF_RS12655	FIG00516096: hypothetical protein	-3.39807	2.55908	0.000252258
CPF_RS10785	Ribosome LSU-associated GTP-binding protein HflX	-3.40107	7.38281	2.57963e-10
CPF_RS03070	Transcriptional regulator	-3.41514	6.73831	1.33714e-09
CPF_RS11710	hypothetical protein	-3.42924	4.43228	0.000149881
CPF_RS10550	hypothetical protein	-3.45749	7.47443	3.65466e-08
CPF_RS02680	L-proline glycine betaine ABC transport system permease protein ProV (TC 3.A.1.12.1)	-3.47109	5.77642	1.64451e-07
CPF_RS06200	hypothetical protein	-3.4954	8.89923	1.13393e-15
CPF_RS03500	ABC transporter, permease protein	-3.50468	7.649	1.3705e-11
CPF_RS02275	FIG00514791: hypothetical protein	-3.51631	6.46774	2.44476e-06
CPF_RS08640	putative lipoprotein	-3.5184	5.89035	2.22574e-05
CPF_RS00845	Microbial collagenase (EC 3.4.24.3)	-3.52204	10.0607	3.13207e-19	Toxin
CPF_RS12595	Signal peptidase I (EC 3.4.21.89)	-3.53896	4.75027	9.09731e-06
CPF_RS12420	FIG00515041: hypothetical protein	-3.54582	4.15736	0.000135639
CPF_RS07525	Galactose operon repressor, GalR-LacI family of transcriptional regulators	-3.55411	6.68669	3.21925e-07
CPF_RS06205	Para-aminobenzoate synthase, amidotransferase component (EC 2.6.1.85) # PabAb	-3.56366	2.21265	0.00148271
CPF_RS05155	Lactaldehyde dehydrogenase involved in fucose utilization (EC 1.2.1.22)	-3.56423	9.17471	1.2072e-13	Fucose utilzation
CPF_RS09115	putative lipoprotein	-3.57511	6.39957	2.54955e-05
CPF_RS07405	sensory box histidine kinase( EC:2.7.3.- )	-3.5843	4.76463	0.000205866
CPF_RS07855	YibE/F family protein	-3.58815	4.66089	2.05363e-05
CPF_RS06100	Transcriptional regulator, Crp/Fnr family	-3.6011	2.26339	0.00217358
CPF_RS14045	23S rRNA (cytosine(1962)-C(5))-methyltransferase (EC 2.1.1.191) ## RlmI	-3.63313	6.4314	1.50977e-07
CPF_RS06685	sodium:dicarboxylate symporter family protein	-3.64564	9.39008	1.25488e-10
CPF_RS05755	Propanediol dehydratase medium subunit (EC 4.2.1.28)	-3.65302	4.51077	0.00803193	Propanediol utilization
CPF_RS01200	Permease of the drug/metabolite transporter (DMT) superfamily	-3.65333	4.64399	2.16908e-05
CPF_RS10110	Alkaline shock protein	-3.68682	5.16212	1.49353e-06
CPF_RS04045	D-alanine--D-alanine ligase (EC 6.3.2.4)	-3.72569	2.78372	0.000571623
CPF_RS05830	pentapeptide repeat protein	-3.72949	4.5918	0.000109615
CPF_RS08735	Anaerobic dehydrogenases, typically selenocysteine-containing	-3.742	5.09005	2.45344e-06
CPF_RS04040	Endo-beta-N-acetylglucosaminidase (EC 3.2.1.96)	-3.76431	11.1346	1.64248e-16	GH85
CPF_RS04960	FIG00513798: hypothetical protein	-3.81411	3.39732	0.000272482
CPF_RS02755	FIG00525249: hypothetical protein	-3.82404	5.19629	7.43402e-05
CPF_RS07850	Uncharacterized protein MJ1433	-3.82873	6.38478	5.73729e-06
CPF_RS07000	Sirohydrochlorin cobaltochelatase CbiK (EC 4.99.1.3)	-3.83489	4.68428	8.04192e-06
CPF_RS14370	DNA replication protein dnaD	-3.84694	6.83511	1.25488e-10
CPF_RS06870	Multi antimicrobial extrusion protein (Na(+)/drug antiporter), MATE family of MDR efflux pumps	-3.8563	7.19254	2.4172e-07
CPF_RS12460	Oligopeptide transport ATP-binding protein OppD (TC 3.A.1.5.1)	-3.85652	6.94234	9.32632e-08
CPF_RS14620	16S rRNA (guanine(527)-N(7))-methyltransferase (EC 2.1.1.170)	-3.90128	3.99477	0.000443208
CPF_RS01155	FIGfam009438: Two-component system DNA-binding response regulator	-3.90231	2.52323	1.80994e-06
CPF_RS08695	ABC transporter, permease protein	-3.91555	6.59212	1.02772e-06
CPF_RS05040	FIG00515406: hypothetical protein	-3.95107	2.86532	1.13855e-05
CPF_RS14375	Helicase loader DnaI	-3.96067	7.69756	5.96718e-10
CPF_RS08600	Branched-chain amino acid aminotransferase (EC 2.6.1.42)	-4.00915	5.24002	1.41173e-06
CPF_RS12010	Ribose 5-phosphate isomerase B (EC 5.3.1.6)	-4.02555	3.25041	4.66958e-06
CPF_RS14270	no significant homology Putative N-terminal signal sequence was found by PSORT	-4.04295	4.93084	1.97001e-05
CPF_RS04920	CAAX amino terminal protease family protein	-4.05108	5.86415	3.65694e-05
CPF_RS07240	F5/8 type C domain protein	-4.05173	9.61234	1.79669e-15
CPF_RS03790	Sodium:galactoside symporter family protein	-4.05918	10.9551	1.19443e-16
CPF_RS14705	Dihydroxyacetone kinase, ATP-dependent (EC 2.7.1.29)	-4.06029	3.65365	0.000386746
CPF_RS01650	TldE protein, part of TldE/TldD proteolytic complex	-4.08227	4.36884	8.70716e-07
CPF_RS00330	5'-methylthioadenosine nucleosidase (EC 3.2.2.16) @ S-adenosylhomocysteine nucleosidase (EC 3.2.2.9)	-4.08618	5.48808	5.61442e-07
CPF_RS04270	Xaa-Pro aminopeptidase (EC 3.4.11.9)	-4.09307	5.6724	3.45345e-07
CPF_RS09350	Stage V sporulation protein required for dehydratation of the spore core and assembly of the coat (SpoVS)	-4.09471	7.62758	2.14644e-07
CPF_RS11030	dNTP triphosphohydrolase, broad substrate specificity	-4.10794	5.56042	7.3693e-08
CPF_RS00785	Uncharacterized protein COG3236	-4.12476	3.84557	1.09464e-05
CPF_RS01760	NA	-4.13891	6.93513	2.53869e-10
CPF_RS02685	Glycine betaine/L-proline transport substrate-binding protein ProX (TC 3.A.1.12.1)	-4.25735	6.7423	2.11869e-08
CPF_RS05280	F5/8 type C domain protein	-4.33274	9.12011	2.17763e-10
CPF_RS03800	Beta-galactosidase (EC 3.2.1.23)	-4.34874	12.5585	1.01411e-20	GH2
CPF_RS10555	Uncharacterized UPF0118 membrane protein	-4.37405	8.04982	1.71311e-09
CPF_RS02260	Alcohol dehydrogenase (EC 1.1.1.1)	-4.40221	7.06981	8.58717e-06
CPF_RS15095	putative sensor histidine kinase	-4.40618	6.65716	0.000712653
CPF_RS13960	Acetaldehyde dehydrogenase (EC 1.2.1.10) / Alcohol dehydrogenase (EC 1.1.1.1)	-4.43171	12.6923	2.32397e-27
CPF_RS06875	N-acetylhexosamine 1-kinase (EC 2.7.1.162)	-4.4324	7.23027	5.15051e-07
CPF_RS04120	transmembrane protein, distant homology with ydbT	-4.47623	4.98369	1.40041e-07
CPF_RS05165	L-fucose isomerase (EC 5.3.1.25)	-4.50567	9.14227	1.36301e-12	Fucose utilzation
CPF_RS01245	Phosphoserine phosphatase (EC 3.1.3.3)	-4.51112	8.7224	2.49683e-15
CPF_RS02920	Arginine ABC transporter, substrate-binding and permease protein	-4.5144	7.6254	2.31832e-10
CPF_RS02925	Arginine ABC transporter, ATP-binding protein	-4.55267	5.55278	8.61333e-09
CPF_RS09025	GTP pyrophosphokinase (EC 2.7.6.5)	-4.55277	4.59863	9.49701e-05
CPF_RS03565	Metal transporter, ZIP family	-4.57761	2.22825	5.95888e-05
CPF_RS05020	hypothetical protein	-4.64053	4.19368	1.77316e-06
CPF_RS04265	FIG00520659: hypothetical protein	-4.66149	5.80267	3.95579e-06
CPF_RS08705	ABC transporter, RND-adapter-like protein	-4.66713	4.33021	1.36403e-06
CPF_RS03805	iron-sulfur cluster-binding protein, rieske family	-4.67646	6.40154	7.76582e-08
CPF_RS03495	ABC transporter, ATP-binding protein	-4.6899	6.01332	1.19673e-09
CPF_RS00445	Fe-containing alcohol dehydrogenase	-4.73909	5.02111	5.38873e-05	Inositol utilization
CPF_RS00225	Broad-substrate range phospholipase C (EC 3.1.4.3)	-4.7626	10.1798	3.55707e-16	Toxin
CPF_RS12465	Oligopeptide transport system permease protein OppC (TC 3.A.1.5.1)	-4.76835	6.12147	6.54321e-08
CPF_RS00795	putative membrane protein	-4.82489	7.85432	4.68987e-12
CPF_RS05170	L-fuculokinase (EC 2.7.1.51)	-4.83995	10.1769	5.40957e-15	Fucose utilzation
CPF_RS05185	Fucose permease	-4.84749	9.68478	5.00571e-15	Fucose utilzation
CPF_RS05035	hypothetical protein	-4.85454	2.97018	1.09816e-07
CPF_RS05180	L-fuculose phosphate aldolase (EC 4.1.2.17)	-4.87666	7.78159	1.77862e-10	Fucose utilzation
CPF_RS03020	Glycosyltransferase (EC 2.4.1.-)	-4.88955	3.95565	1.68561e-07
CPF_RS04755	Phage tail length tape-measure protein	-5.10831	3.83988	1.42245e-06
CPF_RS01600	Uncharacterized membrane protein YjgA	-5.11917	4.87932	4.11088e-07
CPF_RS03400	Argininosuccinate lyase (EC 4.3.2.1)	-5.1226	9.60869	3.33322e-11
CPF_RS03015	hypothetical protein	-5.14986	4.72425	8.8895e-06
CPF_RS08690	hypothetical protein	-5.39722	7.3069	8.68388e-07
CPF_RS12470	Oligopeptide transport system permease protein OppB (TC 3.A.1.5.1)	-5.42091	5.7226	3.82607e-07
CPF_RS03405	Argininosuccinate synthase (EC 6.3.4.5)	-5.51163	7.52978	6.72756e-10
CPF_RS05760	Propanediol dehydratase small subunit (EC 4.2.1.28)	-5.51571	3.47988	0.000400824	Propanediol utilization
CPF_RS01765	intein homing endonuclease-related protein	-5.55913	5.02327	4.35685e-08
CPF_RS00265	Branched-chain amino acid transport system carrier protein	-5.97034	4.10213	5.0913e-08
CPF_RS12455	Oligopeptide transport ATP-binding protein OppF (TC 3.A.1.5.1)	-5.98365	7.39978	7.32101e-09
CPF_RS14150	Glutamine synthetase, clostridia type (EC 6.3.1.2)	-6.10554	8.31655	1.85863e-10
CPF_RS00850	Large-conductance mechanosensitive channel	-6.12444	5.35354	2.19494e-07
CPF_RS05175	L-fucose mutarotase (EC 5.1.3.29)	-6.34251	5.26351	4.06365e-07	Fucose utilzation
CPF_RS03075	Branched-chain amino acid transport system carrier protein	-6.56197	6.97262	2.63757e-10
CPF_RS04940	Amidohydrolase family protein	-6.66995	8.10988	1.80052e-14
CPF_RS05905	NA	-6.67866	3.98777	5.6397e-09
CPF_RS12475	Oligopeptide ABC transporter, periplasmic oligopeptide-binding protein OppA (TC 3.A.1.5.1)	-7.19615	6.99402	3.59116e-09
CPF_RS04155	Alpha-clostripain precursor (EC 3.4.22.8)	-8.56349	6.41875	2.65545e-13
CPF_RS00800	Thiol-activated cytolysin # perfringolysin O	-9.26324	11.8644	9.24568e-18	Toxin

## Sheet: 8
Supplementary Table 8 | Differentially expressed genes of C. perfringens grown on 2′-FL post 12 h cultivation (co-cultivation with B. breve MCC1851 WT vs. mono-cltivation)
locus_tag	annotation	log2FC (co-cul./mono-cul.)	AveExpr	adj.P.Val	Pathway
CPF_RS01570	Electron transfer flavoprotein, beta subunit	3.3678	4.59187	1.98614e-11	Lactate metabolism
CPF_RS01575	Electron transfer flavoprotein, alpha subunit	3.07209	5.4327	7.96771e-11	Lactate metabolism
CPF_RS14655	LSU ribosomal protein L34p	3.03354	1.33807	0.00315194
CPF_RS01580	Lactate dehydrogenase (NAD+, ferredoxin) (EC 1.3.1.110)	2.63756	4.95816	7.25744e-12	Lactate metabolism
CPF_RS01565	L-lactate permease	2.4605	8.1592	2.95925e-16	Lactate metabolism
CPF_RS02825	Transcriptional repressor of the fructose operon, DeoR family	1.49793	4.97569	6.19415e-05
CPF_RS14225	Hydroxylamine reductase (EC 1.7.99.1)	1.4929	9.51277	7.67453e-09
CPF_RS13055	UPF0750 membrane protein YvjA	1.38849	2.61655	0.00799055
CPF_RS02820	1-phosphofructokinase (EC 2.7.1.56)	1.38049	4.55259	5.99627e-06
CPF_RS12875	Phosphoglucosamine mutase (EC 5.4.2.10)	1.37111	5.59989	1.9384e-06
CPF_RS10885	LrgA-associated membrane protein LrgB	1.35	5.25628	8.65617e-07
CPF_RS00525	probable multidrug resistance protein	1.29874	4.26115	0.00190259
CPF_RS14990	hypothetical protein	1.23448	7.53317	4.90511e-09
CPF_RS05190	FIG00515077: hypothetical protein	1.2009	3.00122	0.000718039
CPF_RS10880	Antiholin-like protein LrgA	1.19284	4.64763	4.60193e-05
CPF_RS02850	Glutaminase (EC 3.5.1.2)	1.18979	5.22057	5.10005e-05
CPF_RS14465	Adenylosuccinate synthetase (EC 6.3.4.4)	1.10037	4.93754	0.00128591
CPF_RS01045	mechanosensitive ion channel family protein	1.0764	6.23514	9.09295e-07
CPF_RS08670	FIG00518519: hypothetical protein	1.06443	4.37168	0.00423489
CPF_RS05655	Mg(2+) transport ATPase, P-type (EC 3.6.3.2)	1.05819	8.45786	5.03303e-06
CPF_RS02815	PTS system, fructose-specific IIA component (EC 2.7.1.69) / PTS system, fructose-specific IIB component (EC 2.7.1.69) / PTS system, fructose-specific IIC component (EC 2.7.1.69)	1.05491	7.13267	2.64717e-07
CPF_RS08195	Uroporphyrinogen-III methyltransferase (EC 2.1.1.107) / Uroporphyrinogen-III synthase (EC 4.2.1.75)	1.02156	5.22172	0.00117464
CPF_RS05170	L-fuculokinase (EC 2.7.1.51)	1.01705	10.1769	2.21005e-07	Fucose utilzation
CPF_RS09580	Oxygen-independent coproporphyrinogen III oxidase (EC 1.-.-.-)	1.01614	8.87853	1.42934e-09
CPF_RS11160	Heat-inducible transcription repressor HrcA	1.00934	10.2645	8.54652e-10	Heat shock
CPF_RS11340	Glycosyl transferase, group 2 family	1.00404	9.97344	8.57291e-09
CPF_RS11285	Probable glutamate/gamma-aminobutyrate antiporter	1.00235	11.044	2.53476e-09	pH stress
CPF_RS08815	hypothetical protein	-1.00981	5.69504	1.84313e-05
CPF_RS08490	Metallo-beta-lactamase superfamily	-1.01026	4.82713	0.00181403
CPF_RS09785	Ribonucleotide reductase transcriptional regulator NrdR	-1.01745	5.90102	0.000825022
CPF_RS05905	NA	-1.03172	3.98777	0.000156992
CPF_RS00805	FIG00519197: hypothetical protein	-1.04712	5.60311	1.5614e-05
CPF_RS01540	ABC transporter, ATP-binding protein	-1.05662	5.24135	6.7282e-05
CPF_RS00540	FIG00515221: hypothetical protein	-1.07079	4.99964	7.07886e-05
CPF_RS11580	D-alanyl-D-alanine carboxypeptidase (EC 3.4.16.4)	-1.07908	5.48471	0.000452461
CPF_RS13405	Predicted transcriptional regulator of N-Acetylglucosamine utilization, GntR family	-1.08908	4.58216	0.00117112
CPF_RS01760	NA	-1.10901	6.93513	1.17281e-07
CPF_RS12765	Sortase A, LPXTG specific	-1.11743	4.42665	0.0010932
CPF_RS00580	Extracellular protein	-1.1398	3.66995	0.00569745
CPF_RS09910	Iron-sulfur cluster assembly scaffold protein IscU/NifU-like	-1.17228	7.32697	5.26459e-05
CPF_RS02755	FIG00525249: hypothetical protein	-1.19347	5.19629	0.00207154
CPF_RS02275	FIG00514791: hypothetical protein	-1.23025	6.46774	2.37116e-05
CPF_RS11450	Probable amino-acid-binding protein YxeM / Probable amino-acid permease protein YxeN	-1.29381	3.13645	0.00806481
CPF_RS01765	intein homing endonuclease-related protein	-1.31498	5.02327	4.35203e-06
CPF_RS00895	Oxygen-insensitive NAD(P)H nitroreductase (EC 1.-.-.-) / Dihydropteridine reductase (EC 1.5.1.34)	-1.32626	3.89916	0.000137216
CPF_RS01440	Ribonuclease BN (EC 3.1.-.-)	-1.32714	2.82257	0.00332329
CPF_RS08130	Substrate-specific component PanT of predicted pantothenate ECF transporter	-1.33785	7.99954	6.35767e-07
CPF_RS04155	Alpha-clostripain precursor (EC 3.4.22.8)	-1.35774	6.41875	1.5236e-11
CPF_RS02915	Arginine ABC transporter, substrate-binding and permease protein	-1.36083	5.28651	1.18601e-06
CPF_RS14270	no significant homology Putative N-terminal signal sequence was found by PSORT	-1.40565	4.93084	0.000234261
CPF_RS01245	Phosphoserine phosphatase (EC 3.1.3.3)	-1.41004	8.7224	4.5427e-12
CPF_RS08705	ABC transporter, RND-adapter-like protein	-1.42263	4.33021	0.000297483
CPF_RS03890	Alkyl hydroperoxide reductase protein C (EC 1.11.1.15)	-1.44651	2.75021	0.00652176
CPF_RS11895	NA	-1.45086	2.00803	0.00601707
CPF_RS14390	NA	-1.45086	2.00803	0.00601707
CPF_RS14405	NA	-1.45086	2.00803	0.00601707
CPF_RS14420	NA	-1.45086	2.00803	0.00601707
CPF_RS12280	NA	-1.46476	2.52876	0.00547585
CPF_RS12330	NA	-1.46476	2.52876	0.00547585
CPF_RS08415	hypothetical protein	-1.49685	3.37633	0.000555872
CPF_RS03565	Metal transporter, ZIP family	-1.50542	2.22825	0.00165455
CPF_RS05035	hypothetical protein	-1.57483	2.97018	8.72465e-05
CPF_RS03385	NA	-1.58498	1.94434	0.00648253
CPF_RS13670	NA	-1.58498	1.94434	0.00648253
CPF_RS12655	FIG00516096: hypothetical protein	-1.6003	2.55908	0.00498597
CPF_RS00800	Thiol-activated cytolysin # perfringolysin O	-1.64925	11.8644	5.98759e-14	Toxin
CPF_RS11445	Probable amino-acid import ATP-binding protein YxeO	-1.69235	2.3457	0.00278197
CPF_RS08160	FIG015373: Membrane protein	-1.7514	4.9763	5.03303e-06
CPF_RS14385	NA	-1.84906	2.08144	0.00601707
CPF_RS14400	NA	-1.84906	2.08144	0.00601707
CPF_RS14415	NA	-1.84906	2.08144	0.00601707
CPF_RS00795	putative membrane protein	-1.93275	7.85432	4.5427e-12
CPF_RS03075	Branched-chain amino acid transport system carrier protein	-2.09541	6.97262	4.91351e-12
CPF_RS02875	NA	-2.15639	1.33616	0.0028132
CPF_RS14395	NA	-2.15639	1.33616	0.0028132
CPF_RS14410	NA	-2.15639	1.33616	0.0028132
CPF_RS14425	NA	-2.15639	1.33616	0.0028132
CPF_RS11520	hypothetical protein	-2.35054	2.17669	3.80352e-05
CPF_RS00265	Branched-chain amino acid transport system carrier protein	-2.53725	4.10213	7.5114e-10
CPF_RS12380	Ribonuclease PH (EC 2.7.7.56)	-2.55068	1.94374	0.00673164
CPF_RS13475	protein from nitrogen regulatory protein P-II (GLNB) family, ortholog YAAQ B. subtilis	-2.70625	1.99461	0.00129366
CPF_RS11775	Exonuclease SbcD	-2.71173	0.514347	0.00522245
CPF_RS13835	Adenosine deaminase (EC 3.5.4.4)	-2.77682	1.75562	0.00310035
CPF_RS03895	Alkyl hydroperoxide reductase protein F	-3.61976	0.889757	0.00121505
CPF_RS05845	Two-component transcriptional response regulator, LuxR family	-3.67533	0.265448	0.0047893

## Sheet: 9
Supplementary Table 9 | Differentially expressed genes of C. perfringens grown on 2′-FL post 12 h cultivation (co-cultivation with B. longum MCC10007 fumC vs. mono-cultivation)
locus_tag	annotation	log2FC (co-cul./mono-cul.)	AveExpr	adj.P.Val	Pathway
CPF_RS02760	1,3-beta-galactosyl-N-acetylhexosamine phosphorylase (EC 2.4.1.211)	2.98714	4.38162	6.54e-09	GH112
CPF_RS02780	Predicted galacto-N-biose-, lacto-N-biose, chitobiose ABC transporter, permease component 1	2.70636	5.07272	4.14e-09
CPF_RS14485	Tagatose 1,6-bisphosphate aldolase (EC 4.1.2.40)	2.70558	5.9858	2.39e-15
CPF_RS14480	Galactosamine-6-phosphate isomerase (EC 5.3.1.-)	2.62574	5.32263	2.25e-13
CPF_RS02775	Predicted galacto-N-biose-, lacto-N-biose, chitobiose ABC transporter, periplasmic substrate-binding protein	2.56142	6.19773	2.84e-13
CPF_RS02785	Predicted galacto-N-biose-, lacto-N-biose, chitobiose ABC transporter, permease component 2	2.47254	5.61326	6.05e-10
CPF_RS08130	Substrate-specific component PanT of predicted pantothenate ECF transporter	-1.27646	7.99954	2.36e-06

## Sheet: 10
Supplementary Table 10 | Differentially expressed genes of C. perfringens grown on 2′-FL post 12 h cultivation (co-cultivation with B. breve MCC1851 fucP vs. mono-cltivation)
locus_tag	annotation	log2FC (co-cul./mono-cul.)	AveExpr	adj.P.Val	Pathway
CPF_RS14040	FIG00516100: hypothetical protein	3.84788	-2.74269	0.00097718
CPF_RS01570	Electron transfer flavoprotein, beta subunit	3.58153	4.59187	3.49384e-12	Lactate metabolism
CPF_RS01575	Electron transfer flavoprotein, alpha subunit	3.36647	5.4327	6.73331e-12	Lactate metabolism
CPF_RS14655	LSU ribosomal protein L34p	3.19869	1.33807	0.00159637
CPF_RS01580	Lactate dehydrogenase (NAD+, ferredoxin) (EC 1.3.1.110)	3.04667	4.95816	1.46617e-13	Lactate metabolism
CPF_RS01565	L-lactate permease	2.50174	8.1592	2.33063e-16	Lactate metabolism
CPF_RS03520	hypothetical protein	1.87526	3.1385	0.00575157
CPF_RS14225	Hydroxylamine reductase (EC 1.7.99.1)	1.70977	9.51277	3.4466e-10
CPF_RS02850	Glutaminase (EC 3.5.1.2)	1.63405	5.22057	2.09411e-07
CPF_RS08945	yybI	1.58556	1.58259	0.000578036
CPF_RS10020	D-alanyl-D-alanine carboxypeptidase (EC 3.4.16.4)	1.58511	2.09104	0.00688623
CPF_RS02820	1-phosphofructokinase (EC 2.7.1.56)	1.53812	4.55259	1.01856e-06
CPF_RS12875	Phosphoglucosamine mutase (EC 5.4.2.10)	1.53196	5.59989	2.4373e-07
CPF_RS08670	FIG00518519: hypothetical protein	1.52574	4.37168	4.79799e-05
CPF_RS02825	Transcriptional repressor of the fructose operon, DeoR family	1.43056	4.97569	0.000166734
CPF_RS00525	probable multidrug resistance protein	1.36607	4.26115	0.0012058
CPF_RS14990	hypothetical protein	1.33267	7.53317	8.87897e-10
CPF_RS11150	Chaperone protein DnaK	1.20998	12.501	1.78555e-13	Heat shock
CPF_RS09580	Oxygen-independent coproporphyrinogen III oxidase (EC 1.-.-.-)	1.20188	8.87853	2.97661e-11
CPF_RS05190	FIG00515077: hypothetical protein	1.20048	3.00122	0.000918226
CPF_RS11145	Chaperone protein DnaJ	1.19259	7.51686	1.57184e-06	Heat shock
CPF_RS04550	hypothetical protein	1.17381	3.2885	0.00994796
CPF_RS13030	Ribonucleotide reductase of class Ia (aerobic), beta subunit (EC 1.17.4.1)	1.17302	4.59221	0.000478459
CPF_RS02630	Ferredoxin--sulfite reductase (EC 1.8.7.1)	1.16657	5.34213	0.00243581
CPF_RS01045	mechanosensitive ion channel family protein	1.14772	6.23514	2.93449e-07
CPF_RS12025	Peptide chain release factor 1	1.10167	6.78113	2.02857e-06
CPF_RS05175	L-fucose mutarotase (EC 5.1.3.29)	1.10155	5.26351	5.55048e-06	Fucose utilzation
CPF_RS04545	Ribonucleotide reductase of class III (anaerobic), large subunit (EC 1.17.4.2)	1.096	5.6354	1.85212e-06
CPF_RS10885	LrgA-associated membrane protein LrgB	1.09116	5.25628	4.3095e-05
CPF_RS06855	Activator of (R)-2-hydroxyglutaryl-CoA dehydratase	1.08964	5.59364	3.38024e-05
CPF_RS11160	Heat-inducible transcription repressor HrcA	1.07402	10.2645	2.4536e-10	Heat shock
CPF_RS06850	FIG00513279: hypothetical protein	1.07072	6.21557	1.66689e-05
CPF_RS11285	Probable glutamate/gamma-aminobutyrate antiporter	1.06314	11.044	7.73137e-10	pH stress
CPF_RS02070	Putative oxidoreductase	1.06081	3.93022	0.0018469
CPF_RS11155	Heat shock protein GrpE	1.0564	8.34516	1.39842e-07	Heat shock
CPF_RS14465	Adenylosuccinate synthetase (EC 6.3.4.4)	1.03545	4.93754	0.00264212
CPF_RS10880	Antiholin-like protein LrgA	1.00896	4.64763	0.000603002
CPF_RS11340	Glycosyl transferase, group 2 family	1.00519	9.97344	1.09693e-08
CPF_RS13425	Thioredoxin reductase (EC 1.8.1.9)	-1.00093	9.55352	0.00015235
CPF_RS01870	Uncharacterized protein YidS	-1.00733	7.36378	1.59086e-06
CPF_RS13405	Predicted transcriptional regulator of N-Acetylglucosamine utilization, GntR family	-1.00935	4.58216	0.00328604
CPF_RS12255	putative lipoprotein	-1.022	5.52624	0.000494468
CPF_RS00150	3'->5' exoribonuclease Bsu YhaM	-1.02859	5.88997	2.02857e-06
CPF_RS01830	FIG00512910: hypothetical protein	-1.03465	5.01453	0.00122908
CPF_RS08705	ABC transporter, RND-adapter-like protein	-1.03768	4.33021	0.00434183
CPF_RS08815	hypothetical protein	-1.07802	5.69504	1.24278e-05
CPF_RS02920	Arginine ABC transporter, substrate-binding and permease protein	-1.10557	7.6254	5.34069e-07
CPF_RS13470	DNA polymerase III delta prime subunit (EC 2.7.7.7)	-1.13356	5.57842	0.000203462
CPF_RS03740	putative regulatory protein	-1.15383	4.59539	0.00338352
CPF_RS04155	Alpha-clostripain precursor (EC 3.4.22.8)	-1.20078	6.41875	2.4536e-10
CPF_RS01760	NA	-1.21922	6.93513	3.07728e-08
CPF_RS14270	no significant homology Putative N-terminal signal sequence was found by PSORT	-1.22472	4.93084	0.00179784
CPF_RS09785	Ribonucleotide reductase transcriptional regulator NrdR	-1.2909	5.90102	0.000140461
CPF_RS12765	Sortase A, LPXTG specific	-1.30804	4.42665	0.000494468
CPF_RS08415	hypothetical protein	-1.31652	3.37633	0.00348378
CPF_RS08490	Metallo-beta-lactamase superfamily	-1.33274	4.82713	0.000237997
CPF_RS02275	FIG00514791: hypothetical protein	-1.41634	6.46774	5.55048e-06
CPF_RS08130	Substrate-specific component PanT of predicted pantothenate ECF transporter	-1.4315	7.99954	2.9907e-07
CPF_RS02915	Arginine ABC transporter, substrate-binding and permease protein	-1.46739	5.28651	9.83464e-07
CPF_RS01245	Phosphoserine phosphatase (EC 3.1.3.3)	-1.52073	8.7224	6.32765e-13
CPF_RS11580	D-alanyl-D-alanine carboxypeptidase (EC 3.4.16.4)	-1.56156	5.48471	1.77588e-05
CPF_RS00895	Oxygen-insensitive NAD(P)H nitroreductase (EC 1.-.-.-) / Dihydropteridine reductase (EC 1.5.1.34)	-1.61013	3.89916	5.90758e-05
CPF_RS03565	Metal transporter, ZIP family	-1.6188	2.22825	0.00157935
CPF_RS01765	intein homing endonuclease-related protein	-1.62962	5.02327	1.02519e-06
CPF_RS00540	FIG00515221: hypothetical protein	-1.6406	4.99964	1.76535e-06
CPF_RS02110	Maltose operon transcriptional repressor MalR, LacI family	-1.64393	2.08355	0.00800658
CPF_RS11450	Probable amino-acid-binding protein YxeM / Probable amino-acid permease protein YxeN	-1.66852	3.13645	0.00264212
CPF_RS12280	NA	-1.73326	2.52876	0.00220322
CPF_RS12330	NA	-1.73326	2.52876	0.00220322
CPF_RS00800	Thiol-activated cytolysin # perfringolysin O	-1.74885	11.8644	2.47717e-14	Toxin
CPF_RS10825	Spermidine/putrescine import ABC transporter ATP-binding protein PotA (TC 3.A.1.11.1)	-1.77542	3.09024	0.00153528
CPF_RS03385	NA	-1.83201	1.94434	0.00642686
CPF_RS13670	NA	-1.83201	1.94434	0.00642686
CPF_RS00720	Modification methylase SinI	-1.86282	1.46432	0.00712376
CPF_RS08160	FIG015373: Membrane protein	-2.03489	4.9763	3.04527e-06
CPF_RS05035	hypothetical protein	-2.03677	2.97018	3.58198e-05
CPF_RS11520	hypothetical protein	-2.10963	2.17669	0.000186282
CPF_RS11895	NA	-2.22444	2.00803	0.000410833
CPF_RS14390	NA	-2.22444	2.00803	0.000410833
CPF_RS14405	NA	-2.22444	2.00803	0.000410833
CPF_RS14420	NA	-2.22444	2.00803	0.000410833
CPF_RS11445	Probable amino-acid import ATP-binding protein YxeO	-2.25261	2.3457	0.000506195
CPF_RS00795	putative membrane protein	-2.42805	7.85432	7.80722e-14
CPF_RS11775	Exonuclease SbcD	-2.51423	0.514347	0.00981956
CPF_RS03075	Branched-chain amino acid transport system carrier protein	-2.5268	6.97262	1.78555e-13
CPF_RS04660	NA	-2.8618	-1.00477	0.00614581
CPF_RS00265	Branched-chain amino acid transport system carrier protein	-2.88846	4.10213	8.87897e-10
CPF_RS00235	hypothetical protein	-3.12766	-1.73476	0.00708807
CPF_RS03895	Alkyl hydroperoxide reductase protein F	-3.13093	0.889757	0.00355525
